# Supplementary material for: Genetic Differentiation and Selection Signatures Revealed by Two Successive Genomic Selection of Large Yellow Croaker Against Parasite Cryptocaryon irritans
Source: Evol Appl. 2025 Jun 20;18(6):e70120. doi: 10.1111/eva.70120 (PMC12181394; doi:10.1111/eva.70120)
Supplement: Supplementary file 8 — TABLE S1. Preliminary PSRs identified through CSS filtering. [file EVA-18-e70120-s002.xlsx]

## Sheet: table s1
CHR	BIN_START	BIN_END	N_VARIANTS
1	30001	1100000	28
1	26250001	34970000	368
2	21260001	21500000	7
6	23160001	24590000	27
8	32400001	32640000	6
9	11220001	11330000	6
10	20770001	21420000	32
10	25570001	27280000	77
12	370001	1920000	44
12	6040001	7830000	76
13	15130001	15780000	8
17	15680001	15850000	9
17	21580001	24960000	166
18	13170001	17440000	208
18	28050001	28170000	8
20	31240001	32190000	37
22	26670001	27510000	24
23	23130001	23520000	15
24	21510001	22100000	12
