# Supplementary material for: Genetic Differentiation and Selection Signatures Revealed by Two Successive Genomic Selection of Large Yellow Croaker Against Parasite Cryptocaryon irritans
Source: Evol Appl. 2025 Jun 20;18(6):e70120. doi: 10.1111/eva.70120 (PMC12181394; doi:10.1111/eva.70120)
Supplement: Supplementary file 9 — TABLE S2. Detailed information on the GO terms that all genes involved in the PSRs were classified into. [file EVA-18-e70120-s005.xlsx]

## Sheet: data.impute.slection.go.enrich.
ONTOLOGY	ID	Description	GeneRatio	BgRatio	pvalue	p.adjust	qvalue	geneID	Count
BP	GO:0000972	transcription-dependent tethering of RNA polymerase II gene DNA at nuclear periphery	6/540	13/16685	1.58035e-06	0.00736919	0.00681715	evm.TU.LG17.860/evm.TU.LG17.861/evm.TU.LG17.862/evm.TU.LG17.863/evm.TU.LG1.881/evm.TU.LG1.1188	6
BP	GO:0001881	receptor recycling	11/540	66/16685	7.88901e-06	0.0115692	0.0107025	evm.TU.LG1.932/evm.TU.LG1.934/evm.TU.LG1.933/evm.TU.LG18.381/evm.TU.LG18.333/evm.TU.LG18.334/evm.TU.LG18.336/evm.TU.LG18.379/evm.TU.LG18.380/evm.TU.LG18.345/evm.TU.LG18.335	11
BP	GO:0008592	regulation of Toll signaling pathway	7/540	25/16685	1.03519e-05	0.0115692	0.0107025	evm.TU.LG1.913/evm.TU.LG1.896/evm.TU.LG1.1278/evm.TU.LG1.898/evm.TU.LG1.897/evm.TU.LG1.912/evm.TU.LG10.712	7
BP	GO:0045185	maintenance of protein location	21/540	222/16685	1.1417e-05	0.0115692	0.0107025	evm.TU.LG17.929/evm.TU.LG17.928/evm.TU.LG17.910/evm.TU.LG17.924/evm.TU.LG17.909/evm.TU.LG1.1191/evm.TU.LG1.1140/evm.TU.LG1.1190/evm.TU.LG1.978/evm.TU.LG1.979/evm.TU.LG1.1025/evm.TU.LG1.993/evm.TU.LG1.1244/evm.TU.LG1.1142/evm.TU.LG1.1243/evm.TU.LG1.1062/evm.TU.LG1.1026/evm.TU.LG1.1141/evm.TU.LG1.992/evm.TU.LG10.719/evm.TU.LG10.710	21
BP	GO:0007496	anterior midgut development	6/540	18/16685	1.48863e-05	0.0115692	0.0107025	evm.TU.LG1.978/evm.TU.LG1.979/evm.TU.LG1.993/evm.TU.LG1.1244/evm.TU.LG1.1243/evm.TU.LG1.992	6
BP	GO:0031036	myosin II filament assembly	6/540	18/16685	1.48863e-05	0.0115692	0.0107025	evm.TU.LG1.978/evm.TU.LG1.979/evm.TU.LG1.993/evm.TU.LG1.1244/evm.TU.LG1.1243/evm.TU.LG1.992	6
BP	GO:0071481	cellular response to X-ray	7/540	28/16685	2.34348e-05	0.0138226	0.0127871	evm.TU.LG17.864/evm.TU.LG1.1094/evm.TU.LG1.1096/evm.TU.LG1.1095/evm.TU.LG18.267/evm.TU.LG18.268/evm.TU.LG10.710	7
BP	GO:0046663	dorsal closure, leading edge cell differentiation	6/540	20/16685	2.94103e-05	0.0140762	0.0130218	evm.TU.LG1.978/evm.TU.LG1.979/evm.TU.LG1.993/evm.TU.LG1.1244/evm.TU.LG1.1243/evm.TU.LG1.992	6
BP	GO:0035026	leading edge cell differentiation	6/540	21/16685	4.00534e-05	0.0140762	0.0130218	evm.TU.LG1.978/evm.TU.LG1.979/evm.TU.LG1.993/evm.TU.LG1.1244/evm.TU.LG1.1243/evm.TU.LG1.992	6
BP	GO:0032507	maintenance of protein location in cell	16/540	154/16685	4.02345e-05	0.0140762	0.0130218	evm.TU.LG17.929/evm.TU.LG17.928/evm.TU.LG17.910/evm.TU.LG17.909/evm.TU.LG1.1191/evm.TU.LG1.1190/evm.TU.LG1.978/evm.TU.LG1.979/evm.TU.LG1.1025/evm.TU.LG1.993/evm.TU.LG1.1244/evm.TU.LG1.1243/evm.TU.LG1.1026/evm.TU.LG1.992/evm.TU.LG10.719/evm.TU.LG10.710	16
BP	GO:0033363	secretory granule organization	10/540	68/16685	6.23742e-05	0.0181056	0.0167492	evm.TU.LG17.842/evm.TU.LG1.1027/evm.TU.LG1.1291/evm.TU.LG1.1293/evm.TU.LG1.910/evm.TU.LG1.1130/evm.TU.LG1.911/evm.TU.LG18.390/evm.TU.LG18.306/evm.TU.LG18.358	10
BP	GO:1901739	regulation of myoblast fusion	9/540	56/16685	7.11294e-05	0.0181056	0.0167492	evm.TU.LG1.1069/evm.TU.LG1.978/evm.TU.LG1.1201/evm.TU.LG1.979/evm.TU.LG1.993/evm.TU.LG1.1244/evm.TU.LG1.1092/evm.TU.LG1.1243/evm.TU.LG1.992	9
BP	GO:0001919	regulation of receptor recycling	8/540	44/16685	7.24609e-05	0.0181056	0.0167492	evm.TU.LG1.932/evm.TU.LG1.934/evm.TU.LG1.933/evm.TU.LG18.333/evm.TU.LG18.334/evm.TU.LG18.336/evm.TU.LG18.345/evm.TU.LG18.335	8
BP	GO:0042332	gravitaxis	7/540	33/16685	7.3479e-05	0.0181056	0.0167492	evm.TU.LG1.945/evm.TU.LG1.1042/evm.TU.LG1.1004/evm.TU.LG1.944/evm.TU.LG1.1262/evm.TU.LG1.1039/evm.TU.LG1.948	7
BP	GO:0007300	ovarian nurse cell to oocyte transport	8/540	45/16685	8.56601e-05	0.0181056	0.0167492	evm.TU.LG17.860/evm.TU.LG17.861/evm.TU.LG17.862/evm.TU.LG17.863/evm.TU.LG1.1042/evm.TU.LG1.1280_evm.TU.LG1.1281/evm.TU.LG1.1004/evm.TU.LG1.1039	8
BP	GO:0051604	protein maturation	30/540	435/16685	8.63976e-05	0.0181056	0.0167492	evm.TU.LG17.799/evm.TU.LG17.811/evm.TU.LG17.929/evm.TU.LG17.825/evm.TU.LG17.928/evm.TU.LG17.800/evm.TU.LG17.835/evm.TU.LG1.959/evm.TU.LG1.1107/evm.TU.LG1.988/evm.TU.LG1.978/evm.TU.LG1.1010/evm.TU.LG1.1103/evm.TU.LG1.1076/evm.TU.LG1.1009/evm.TU.LG1.1106/evm.TU.LG1.958/evm.TU.LG1.883/evm.TU.LG1.1289/evm.TU.LG1.1075/evm.TU.LG1.1105/evm.TU.LG1.1045/evm.TU.LG18.356/evm.TU.LG18.357/evm.TU.LG18.362/evm.…	30
BP	GO:0016197	endosomal transport	27/540	373/16685	8.70632e-05	0.0181056	0.0167492	evm.TU.LG17.876/evm.TU.LG17.872/evm.TU.LG17.875/evm.TU.LG17.873/evm.TU.LG1.1027/evm.TU.LG1.989/evm.TU.LG1.1046/evm.TU.LG1.1277/evm.TU.LG1.945/evm.TU.LG1.910/evm.TU.LG1.1157/evm.TU.LG1.1158/evm.TU.LG1.1253/evm.TU.LG1.1109/evm.TU.LG1.973/evm.TU.LG1.944/evm.TU.LG1.911/evm.TU.LG1.904/evm.TU.LG1.1255/evm.TU.LG1.948/evm.TU.LG1.1279/evm.TU.LG18.396/evm.TU.LG18.390/evm.TU.LG18.395/evm.TU.LG18.394/evm.TU.…	27
BP	GO:1902017	regulation of cilium assembly	12/540	100/16685	9.20266e-05	0.0181056	0.0167492	evm.TU.LG17.854/evm.TU.LG1.969/evm.TU.LG1.1149/evm.TU.LG1.968/evm.TU.LG1.1094/evm.TU.LG1.1096/evm.TU.LG1.1221/evm.TU.LG1.1148/evm.TU.LG1.1095/evm.TU.LG1.1262/evm.TU.LG1.1222/evm.TU.LG1.1279	12
BP	GO:0016485	protein processing	25/540	334/16685	9.31876e-05	0.0181056	0.0167492	evm.TU.LG17.799/evm.TU.LG17.811/evm.TU.LG17.929/evm.TU.LG17.928/evm.TU.LG17.800/evm.TU.LG1.959/evm.TU.LG1.1107/evm.TU.LG1.978/evm.TU.LG1.1010/evm.TU.LG1.1103/evm.TU.LG1.1009/evm.TU.LG1.1106/evm.TU.LG1.958/evm.TU.LG1.883/evm.TU.LG1.1289/evm.TU.LG1.1105/evm.TU.LG1.1045/evm.TU.LG18.356/evm.TU.LG18.357/evm.TU.LG18.362/evm.TU.LG18.289/evm.TU.LG18.363/evm.TU.LG18.265_evm.TU.LG18.266/evm.TU.LG10.698/evm…	25
BP	GO:0060289	compartment boundary maintenance	6/540	25/16685	0.000117074	0.0209968	0.0194239	evm.TU.LG1.978/evm.TU.LG1.979/evm.TU.LG1.993/evm.TU.LG1.1244/evm.TU.LG1.1243/evm.TU.LG1.992	6
BP	GO:0090435	protein localization to nuclear envelope	6/540	25/16685	0.000117074	0.0209968	0.0194239	evm.TU.LG17.860/evm.TU.LG17.861/evm.TU.LG17.929/evm.TU.LG17.928/evm.TU.LG17.862/evm.TU.LG17.863	6
BP	GO:1902116	negative regulation of organelle assembly	10/540	74/16685	0.000129576	0.021579	0.0199625	evm.TU.LG17.855/evm.TU.LG1.969/evm.TU.LG1.968/evm.TU.LG1.1094/evm.TU.LG1.1096/evm.TU.LG1.1168/evm.TU.LG1.1095/evm.TU.LG1.1169/evm.TU.LG18.271/evm.TU.LG10.680	10
BP	GO:0021670	lateral ventricle development	5/540	17/16685	0.000156128	0.0251043	0.0232237	evm.TU.LG17.814/evm.TU.LG1.979/evm.TU.LG1.993/evm.TU.LG1.1204/evm.TU.LG1.992	5
BP	GO:0002863	positive regulation of inflammatory response to antigenic stimulus	4/540	10/16685	0.000195044	0.0284215	0.0262924	evm.TU.LG1.1107/evm.TU.LG1.1106/evm.TU.LG1.1105/evm.TU.LG1.1045	4
BP	GO:0072205	metanephric collecting duct development	4/540	10/16685	0.000195044	0.0284215	0.0262924	evm.TU.LG17.887/evm.TU.LG1.1140/evm.TU.LG1.1142/evm.TU.LG1.1141	4
BP	GO:0006958	complement activation, classical pathway	4/540	11/16685	0.000298669	0.0366498	0.0339043	evm.TU.LG1.1107/evm.TU.LG1.1106/evm.TU.LG1.1105/evm.TU.LG1.1045	4
BP	GO:0051170	import into nucleus	22/540	299/16685	0.00030713	0.0367217	0.0339708	evm.TU.LG17.860/evm.TU.LG17.861/evm.TU.LG17.929/evm.TU.LG17.928/evm.TU.LG17.862/evm.TU.LG17.863/evm.TU.LG1.922/evm.TU.LG1.1146/evm.TU.LG1.1191/evm.TU.LG1.1147/evm.TU.LG1.881/evm.TU.LG1.1190/evm.TU.LG1.982/evm.TU.LG1.1042/evm.TU.LG1.1004/evm.TU.LG1.923/evm.TU.LG1.1143/evm.TU.LG1.1039/evm.TU.LG18.332/evm.TU.LG10.723/evm.TU.LG10.721/evm.TU.LG10.671	22
BP	GO:0032482	Rab protein signal transduction	10/540	83/16685	0.000338396	0.0394485	0.0364933	evm.TU.LG17.876/evm.TU.LG17.872/evm.TU.LG17.875/evm.TU.LG17.873/evm.TU.LG1.918/evm.TU.LG1.1109/evm.TU.LG18.358/evm.TU.LG10.690/evm.TU.LG10.692/evm.TU.LG10.691	10
BP	GO:0051798	positive regulation of hair follicle development	5/540	20/16685	0.000360935	0.0410498	0.0379747	evm.TU.LG1.1195/evm.TU.LG1.1198/evm.TU.LG1.1196/evm.TU.LG18.348/evm.TU.LG18.347	5
BP	GO:0032483	regulation of Rab protein signal transduction	6/540	32/16685	0.00049425	0.05482	0.0507133	evm.TU.LG17.872/evm.TU.LG17.873/evm.TU.LG1.1109/evm.TU.LG10.690/evm.TU.LG10.692/evm.TU.LG10.691	6
BP	GO:0042635	positive regulation of hair cycle	5/540	22/16685	0.000581104	0.0573115	0.0530182	evm.TU.LG1.1195/evm.TU.LG1.1198/evm.TU.LG1.1196/evm.TU.LG18.348/evm.TU.LG18.347	5
BP	GO:0043407	negative regulation of MAP kinase activity	12/540	122/16685	0.000598461	0.0573115	0.0530182	evm.TU.LG17.912/evm.TU.LG17.914/evm.TU.LG17.833/evm.TU.LG17.913/evm.TU.LG1.1011/evm.TU.LG1.1061/evm.TU.LG1.921/evm.TU.LG1.1056/evm.TU.LG1.1143/evm.TU.LG18.342/evm.TU.LG18.341/evm.TU.LG18.340	12
BP	GO:0043517	positive regulation of DNA damage response, signal transduction by p53 class mediator	4/540	13/16685	0.000614535	0.0573115	0.0530182	evm.TU.LG1.982/evm.TU.LG1.921/evm.TU.LG18.267/evm.TU.LG18.268	4
BP	GO:0072282	metanephric nephron tubule morphogenesis	4/540	13/16685	0.000614535	0.0573115	0.0530182	evm.TU.LG17.887/evm.TU.LG1.1140/evm.TU.LG1.1142/evm.TU.LG1.1141	4
BP	GO:0002686	negative regulation of leukocyte migration	7/540	46/16685	0.000640112	0.0585263	0.054142	evm.TU.LG1.1069/evm.TU.LG18.342/evm.TU.LG18.341/evm.TU.LG18.340/evm.TU.LG10.690/evm.TU.LG10.692/evm.TU.LG10.691	7
BP	GO:0001502	cartilage condensation	6/540	34/16685	0.000694422	0.062271	0.0576061	evm.TU.LG17.799/evm.TU.LG17.800/evm.TU.LG17.851/evm.TU.LG1.1140/evm.TU.LG1.1142/evm.TU.LG1.1141	6
BP	GO:0008156	negative regulation of DNA replication	8/540	61/16685	0.00074403	0.0650608	0.0601869	evm.TU.LG1.878/evm.TU.LG1.1059/evm.TU.LG1.1060/evm.TU.LG1.1058/evm.TU.LG1.877/evm.TU.LG18.342/evm.TU.LG18.341/evm.TU.LG18.340	8
BP	GO:0006606	protein import into nucleus	20/540	278/16685	0.000753438	0.0650608	0.0601869	evm.TU.LG17.860/evm.TU.LG17.861/evm.TU.LG17.929/evm.TU.LG17.928/evm.TU.LG17.862/evm.TU.LG17.863/evm.TU.LG1.922/evm.TU.LG1.1146/evm.TU.LG1.1191/evm.TU.LG1.1147/evm.TU.LG1.881/evm.TU.LG1.1190/evm.TU.LG1.982/evm.TU.LG1.1042/evm.TU.LG1.1004/evm.TU.LG1.923/evm.TU.LG1.1143/evm.TU.LG1.1039/evm.TU.LG18.332/evm.TU.LG10.671	20
BP	GO:0045200	establishment of neuroblast polarity	6/540	35/16685	0.000815471	0.0662657	0.0613016	evm.TU.LG1.978/evm.TU.LG1.979/evm.TU.LG1.993/evm.TU.LG1.1244/evm.TU.LG1.1243/evm.TU.LG1.992	6
BP	GO:0007053	spindle assembly involved in male meiosis	4/540	14/16685	0.000838447	0.0662657	0.0613016	evm.TU.LG17.860/evm.TU.LG17.861/evm.TU.LG17.862/evm.TU.LG17.863	4
BP	GO:0007637	proboscis extension reflex	4/540	14/16685	0.000838447	0.0662657	0.0613016	evm.TU.LG17.907/evm.TU.LG1.1094/evm.TU.LG1.1096/evm.TU.LG1.1095	4
BP	GO:0010866	regulation of triglyceride biosynthetic process	5/540	24/16685	0.000889113	0.0683068	0.0631898	evm.TU.LG1.1107/evm.TU.LG1.1106/evm.TU.LG1.1081/evm.TU.LG1.1105/evm.TU.LG1.1045	5
BP	GO:0000079	regulation of cyclin-dependent protein serine/threonine kinase activity	10/540	94/16685	0.000916714	0.0683068	0.0631898	evm.TU.LG1.1140/evm.TU.LG1.1079/evm.TU.LG1.878/evm.TU.LG1.1142/evm.TU.LG1.1141/evm.TU.LG1.877/evm.TU.LG18.386/evm.TU.LG18.383/evm.TU.LG18.385/evm.TU.LG18.283_evm.TU.LG18.284	10
BP	GO:0007386	compartment pattern specification	6/540	36/16685	0.000952164	0.0683068	0.0631898	evm.TU.LG1.978/evm.TU.LG1.979/evm.TU.LG1.993/evm.TU.LG1.1244/evm.TU.LG1.1243/evm.TU.LG1.992	6
BP	GO:0034349	glial cell apoptotic process	6/540	36/16685	0.000952164	0.0683068	0.0631898	evm.TU.LG1.1053/evm.TU.LG1.1011/evm.TU.LG1.1051/evm.TU.LG1.1052/evm.TU.LG18.267/evm.TU.LG18.268	6
BP	GO:0061883	clathrin-dependent endocytosis involved in vitellogenesis	4/540	15/16685	0.00111426	0.0731804	0.0676983	evm.TU.LG17.907/evm.TU.LG1.1094/evm.TU.LG1.1096/evm.TU.LG1.1095	4
BP	GO:0072173	metanephric tubule morphogenesis	4/540	15/16685	0.00111426	0.0731804	0.0676983	evm.TU.LG17.887/evm.TU.LG1.1140/evm.TU.LG1.1142/evm.TU.LG1.1141	4
BP	GO:1902407	assembly of actomyosin apparatus involved in mitotic cytokinesis	4/540	15/16685	0.00111426	0.0731804	0.0676983	evm.TU.LG17.907/evm.TU.LG1.1094/evm.TU.LG1.1096/evm.TU.LG1.1095	4
BP	GO:1903475	mitotic actomyosin contractile ring assembly	4/540	15/16685	0.00111426	0.0731804	0.0676983	evm.TU.LG17.907/evm.TU.LG1.1094/evm.TU.LG1.1096/evm.TU.LG1.1095	4
BP	GO:0034380	high-density lipoprotein particle assembly	4/540	16/16685	0.00144795	0.0901575	0.0834036	evm.TU.LG17.799/evm.TU.LG17.800/evm.TU.LG1.1027/evm.TU.LG1.1103	4
BP	GO:0009629	response to gravity	7/540	53/16685	0.00151732	0.0918867	0.0850033	evm.TU.LG1.945/evm.TU.LG1.1042/evm.TU.LG1.1004/evm.TU.LG1.944/evm.TU.LG1.1262/evm.TU.LG1.1039/evm.TU.LG1.948	7
BP	GO:0098743	cell aggregation	6/540	40/16685	0.00168223	0.0968423	0.0895877	evm.TU.LG17.799/evm.TU.LG17.800/evm.TU.LG17.851/evm.TU.LG1.1140/evm.TU.LG1.1142/evm.TU.LG1.1141	6
BP	GO:0001661	conditioned taste aversion	4/540	17/16685	0.00184543	0.100199	0.0926924	evm.TU.LG17.907/evm.TU.LG1.1094/evm.TU.LG1.1096/evm.TU.LG1.1095	4
BP	GO:0010359	regulation of anion channel activity	4/540	17/16685	0.00184543	0.100199	0.0926924	evm.TU.LG1.1011/evm.TU.LG18.354/evm.TU.LG18.355/evm.TU.LG10.712	4
BP	GO:0035461	vitamin transmembrane transport	5/540	28/16685	0.00184795	0.100199	0.0926924	evm.TU.LG1.1029/evm.TU.LG1.1028/evm.TU.LG18.308/evm.TU.LG18.307/evm.TU.LG18.309	5
BP	GO:0060976	coronary vasculature development	10/540	103/16685	0.00184797	0.100199	0.0926924	evm.TU.LG17.846/evm.TU.LG1.1094/evm.TU.LG1.1096/evm.TU.LG1.979/evm.TU.LG1.993/evm.TU.LG1.1095/evm.TU.LG1.992/evm.TU.LG18.362/evm.TU.LG18.332/evm.TU.LG18.363	10
BP	GO:0002886	regulation of myeloid leukocyte mediated immunity	7/540	55/16685	0.00188972	0.101285	0.0936971	evm.TU.LG1.1107/evm.TU.LG1.1106/evm.TU.LG1.1105/evm.TU.LG1.1045/evm.TU.LG10.690/evm.TU.LG10.692/evm.TU.LG10.691	7
BP	GO:0008543	fibroblast growth factor receptor signaling pathway	14/540	179/16685	0.00209133	0.110817	0.102515	evm.TU.LG17.876/evm.TU.LG17.875/evm.TU.LG1.1055/evm.TU.LG1.932/evm.TU.LG1.1043/evm.TU.LG1.934/evm.TU.LG1.921/evm.TU.LG1.933/evm.TU.LG1.1203/evm.TU.LG1.1040/evm.TU.LG18.342/evm.TU.LG18.341/evm.TU.LG18.340/evm.TU.LG10.704	14
BP	GO:0098876	vesicle-mediated transport to the plasma membrane	17/540	240/16685	0.00215244	0.111416	0.10307	evm.TU.LG17.876/evm.TU.LG17.875/evm.TU.LG1.1094/evm.TU.LG1.1096/evm.TU.LG1.945/evm.TU.LG1.910/evm.TU.LG1.1253/evm.TU.LG1.1109/evm.TU.LG1.1095/evm.TU.LG1.944/evm.TU.LG1.911/evm.TU.LG1.904/evm.TU.LG1.1255/evm.TU.LG1.948/evm.TU.LG18.396/evm.TU.LG18.395/evm.TU.LG18.394	17
BP	GO:0001738	morphogenesis of a polarized epithelium	23/540	369/16685	0.0021589	0.111416	0.10307	evm.TU.LG17.917/evm.TU.LG17.919/evm.TU.LG17.891/evm.TU.LG17.846/evm.TU.LG17.907/evm.TU.LG1.1094/evm.TU.LG1.1096/evm.TU.LG1.978/evm.TU.LG1.977/evm.TU.LG1.979/evm.TU.LG1.993/evm.TU.LG1.1244/evm.TU.LG1.1076/evm.TU.LG1.1059/evm.TU.LG1.1095/evm.TU.LG1.1243/evm.TU.LG1.1060/evm.TU.LG1.1058/evm.TU.LG1.1075/evm.TU.LG1.992/evm.TU.LG18.359/evm.TU.LG18.360/evm.TU.LG10.669	23
BP	GO:0035584	calcium-mediated signaling using intracellular calcium source	5/540	29/16685	0.00217433	0.111416	0.10307	evm.TU.LG1.1103/evm.TU.LG1.1089/evm.TU.LG1.1087/evm.TU.LG18.354/evm.TU.LG18.355	5
BP	GO:1905936	regulation of germ cell proliferation	4/540	18/16685	0.00231257	0.115	0.106385	evm.TU.LG17.860/evm.TU.LG17.861/evm.TU.LG17.862/evm.TU.LG17.863	4
BP	GO:0007525	somatic muscle development	14/540	181/16685	0.00231825	0.115	0.106385	evm.TU.LG17.814/evm.TU.LG17.879/evm.TU.LG17.853/evm.TU.LG17.881_evm.TU.LG17.882/evm.TU.LG17.827/evm.TU.LG17.843/evm.TU.LG17.880/evm.TU.LG1.922/evm.TU.LG1.1079/evm.TU.LG1.888/evm.TU.LG1.923/evm.TU.LG18.273/evm.TU.LG10.698/evm.TU.LG10.699	14
BP	GO:0002920	regulation of humoral immune response	11/540	125/16685	0.00245867	0.119596	0.110637	evm.TU.LG1.1107/evm.TU.LG1.913/evm.TU.LG1.1106/evm.TU.LG1.896/evm.TU.LG1.1278/evm.TU.LG1.898/evm.TU.LG1.897/evm.TU.LG1.1105/evm.TU.LG1.912/evm.TU.LG1.1045/evm.TU.LG10.712	11
BP	GO:0072348	sulfur compound transport	6/540	43/16685	0.0024622	0.119596	0.110637	evm.TU.LG1.1112/evm.TU.LG1.1163/evm.TU.LG18.308/evm.TU.LG18.274/evm.TU.LG18.307/evm.TU.LG18.309	6
BP	GO:0060378	regulation of brood size	5/540	30/16685	0.00254077	0.120858	0.111805	evm.TU.LG1.1104/evm.TU.LG1.1122/evm.TU.LG18.396/evm.TU.LG18.395/evm.TU.LG18.394	5
BP	GO:0140253	cell-cell fusion	15/540	203/16685	0.00256594	0.120858	0.111805	evm.TU.LG17.853/evm.TU.LG1.1069/evm.TU.LG1.978/evm.TU.LG1.1201/evm.TU.LG1.979/evm.TU.LG1.993/evm.TU.LG1.1244/evm.TU.LG1.1092/evm.TU.LG1.888/evm.TU.LG1.1243/evm.TU.LG1.883/evm.TU.LG1.992/evm.TU.LG18.273/evm.TU.LG10.698/evm.TU.LG10.699	15
BP	GO:0010830	regulation of myotube differentiation	10/540	109/16685	0.00281305	0.12627	0.11681	evm.TU.LG17.930/evm.TU.LG1.1069/evm.TU.LG1.978/evm.TU.LG1.1201/evm.TU.LG1.979/evm.TU.LG1.993/evm.TU.LG1.1244/evm.TU.LG1.1092/evm.TU.LG1.1243/evm.TU.LG1.992	10
BP	GO:0072273	metanephric nephron morphogenesis	5/540	31/16685	0.00295001	0.12627	0.11681	evm.TU.LG17.848/evm.TU.LG17.887/evm.TU.LG1.1140/evm.TU.LG1.1142/evm.TU.LG1.1141	5
BP	GO:0031398	positive regulation of protein ubiquitination	12/540	147/16685	0.00299132	0.126805	0.117305	evm.TU.LG17.910/evm.TU.LG17.909/evm.TU.LG17.908/evm.TU.LG1.918/evm.TU.LG1.991/evm.TU.LG1.913/evm.TU.LG1.904/evm.TU.LG1.912/evm.TU.LG18.331/evm.TU.LG10.690/evm.TU.LG10.692/evm.TU.LG10.691	12
BP	GO:1903358	regulation of Golgi organization	6/540	45/16685	0.00311545	0.130877	0.121073	evm.TU.LG1.1094/evm.TU.LG1.1096/evm.TU.LG1.945/evm.TU.LG1.1095/evm.TU.LG1.944/evm.TU.LG1.948	6
BP	GO:0036215	response to stem cell factor	3/540	10/16685	0.00341283	0.136628	0.126393	evm.TU.LG10.690/evm.TU.LG10.692/evm.TU.LG10.691	3
BP	GO:0036216	cellular response to stem cell factor stimulus	3/540	10/16685	0.00341283	0.136628	0.126393	evm.TU.LG10.690/evm.TU.LG10.692/evm.TU.LG10.691	3
BP	GO:0060368	regulation of Fc receptor mediated stimulatory signaling pathway	3/540	10/16685	0.00341283	0.136628	0.126393	evm.TU.LG10.690/evm.TU.LG10.692/evm.TU.LG10.691	3
BP	GO:0016185	synaptic vesicle budding from presynaptic endocytic zone membrane	4/540	20/16685	0.00347865	0.136628	0.126393	evm.TU.LG17.907/evm.TU.LG1.1094/evm.TU.LG1.1096/evm.TU.LG1.1095	4
BP	GO:0048261	negative regulation of receptor-mediated endocytosis	4/540	20/16685	0.00347865	0.136628	0.126393	evm.TU.LG1.1284/evm.TU.LG10.690/evm.TU.LG10.692/evm.TU.LG10.691	4
BP	GO:0060236	regulation of mitotic spindle organization	8/540	78/16685	0.00367381	0.142758	0.132064	evm.TU.LG1.1140/evm.TU.LG1.1059/evm.TU.LG1.1142/evm.TU.LG1.1060/evm.TU.LG1.1058/evm.TU.LG1.1141/evm.TU.LG18.348/evm.TU.LG18.347	8
BP	GO:0007030	Golgi organization	18/540	277/16685	0.00408598	0.157462	0.145666	evm.TU.LG17.908/evm.TU.LG1.1291/evm.TU.LG1.918/evm.TU.LG1.1094/evm.TU.LG1.1293/evm.TU.LG1.1096/evm.TU.LG1.945/evm.TU.LG1.1232/evm.TU.LG1.1130/evm.TU.LG1.1095/evm.TU.LG1.944/evm.TU.LG1.1231/evm.TU.LG1.948/evm.TU.LG1.1279/evm.TU.LG18.362/evm.TU.LG18.271/evm.TU.LG18.363/evm.TU.LG10.670	18
BP	GO:1905515	non-motile cilium assembly	10/540	115/16685	0.00414422	0.158397	0.146531	evm.TU.LG17.854/evm.TU.LG1.1149/evm.TU.LG1.1094/evm.TU.LG1.1096/evm.TU.LG1.1148/evm.TU.LG1.1095/evm.TU.LG1.1279/evm.TU.LG18.362/evm.TU.LG18.363/evm.TU.LG10.669	10
BP	GO:0090148	membrane fission	4/540	21/16685	0.00418863	0.158793	0.146898	evm.TU.LG17.907/evm.TU.LG1.1094/evm.TU.LG1.1096/evm.TU.LG1.1095	4
BP	GO:0017038	protein import	21/540	345/16685	0.00433566	0.159399	0.147458	evm.TU.LG17.860/evm.TU.LG17.861/evm.TU.LG17.929/evm.TU.LG17.928/evm.TU.LG17.862/evm.TU.LG17.863/evm.TU.LG1.922/evm.TU.LG1.1146/evm.TU.LG1.1191/evm.TU.LG1.1147/evm.TU.LG1.881/evm.TU.LG1.1190/evm.TU.LG1.982/evm.TU.LG1.1042/evm.TU.LG1.951/evm.TU.LG1.1004/evm.TU.LG1.923/evm.TU.LG1.1143/evm.TU.LG1.1039/evm.TU.LG18.332/evm.TU.LG10.671	21
BP	GO:0007164	establishment of tissue polarity	19/540	301/16685	0.00441654	0.159399	0.147458	evm.TU.LG17.917/evm.TU.LG17.919/evm.TU.LG17.891/evm.TU.LG17.846/evm.TU.LG1.978/evm.TU.LG1.977/evm.TU.LG1.979/evm.TU.LG1.993/evm.TU.LG1.1244/evm.TU.LG1.1076/evm.TU.LG1.1059/evm.TU.LG1.1243/evm.TU.LG1.1060/evm.TU.LG1.1058/evm.TU.LG1.1075/evm.TU.LG1.992/evm.TU.LG18.359/evm.TU.LG18.360/evm.TU.LG10.669	19
BP	GO:0010954	positive regulation of protein processing	5/540	34/16685	0.00446185	0.159399	0.147458	evm.TU.LG1.1107/evm.TU.LG1.978/evm.TU.LG1.1106/evm.TU.LG1.1105/evm.TU.LG1.1045	5
BP	GO:0033004	negative regulation of mast cell activation	3/540	11/16685	0.00458064	0.159399	0.147458	evm.TU.LG10.690/evm.TU.LG10.692/evm.TU.LG10.691	3
BP	GO:0033007	negative regulation of mast cell activation involved in immune response	3/540	11/16685	0.00458064	0.159399	0.147458	evm.TU.LG10.690/evm.TU.LG10.692/evm.TU.LG10.691	3
BP	GO:1903406	regulation of P-type sodium:potassium-exchanging transporter activity	3/540	11/16685	0.00458064	0.159399	0.147458	evm.TU.LG1.1094/evm.TU.LG1.1096/evm.TU.LG1.1095	3
BP	GO:0002759	regulation of antimicrobial humoral response	7/540	65/16685	0.00491694	0.165034	0.152671	evm.TU.LG1.913/evm.TU.LG1.896/evm.TU.LG1.1278/evm.TU.LG1.898/evm.TU.LG1.897/evm.TU.LG1.912/evm.TU.LG10.712	7
BP	GO:0034975	protein folding in endoplasmic reticulum	4/540	22/16685	0.0049903	0.165034	0.152671	evm.TU.LG17.910/evm.TU.LG17.909/evm.TU.LG1.959/evm.TU.LG1.958	4
BP	GO:0055015	ventricular cardiac muscle cell development	4/540	22/16685	0.0049903	0.165034	0.152671	evm.TU.LG17.856/evm.TU.LG1.979/evm.TU.LG1.993/evm.TU.LG1.992	4
BP	GO:0099563	modification of synaptic structure	4/540	22/16685	0.0049903	0.165034	0.152671	evm.TU.LG1.979/evm.TU.LG1.993/evm.TU.LG1.992/evm.TU.LG10.701	4
BP	GO:2001137	positive regulation of endocytic recycling	4/540	22/16685	0.0049903	0.165034	0.152671	evm.TU.LG1.945/evm.TU.LG1.944/evm.TU.LG1.904/evm.TU.LG1.948	4
BP	GO:0097242	amyloid-beta clearance	5/540	35/16685	0.00506958	0.166475	0.154004	evm.TU.LG1.1107/evm.TU.LG1.1106/evm.TU.LG1.1105/evm.TU.LG1.1045/evm.TU.LG1.1284	5
BP	GO:0071166	ribonucleoprotein complex localization	12/540	158/16685	0.00534877	0.173204	0.160228	evm.TU.LG17.860/evm.TU.LG17.861/evm.TU.LG17.841/evm.TU.LG17.929/evm.TU.LG17.928/evm.TU.LG17.862/evm.TU.LG1.884/evm.TU.LG1.967/evm.TU.LG1.881/evm.TU.LG1.895/evm.TU.LG18.306/evm.TU.LG10.671	12
BP	GO:0032102	negative regulation of response to external stimulus	24/540	422/16685	0.00558078	0.17947	0.166026	evm.TU.LG17.942/evm.TU.LG1.1272/evm.TU.LG1.1006/evm.TU.LG1.1010/evm.TU.LG1.913/evm.TU.LG1.1268/evm.TU.LG1.1009/evm.TU.LG1.1007/evm.TU.LG1.896/evm.TU.LG1.1056/evm.TU.LG1.898/evm.TU.LG1.897/evm.TU.LG1.1238/evm.TU.LG1.1239/evm.TU.LG1.912/evm.TU.LG18.267/evm.TU.LG18.342/evm.TU.LG18.341/evm.TU.LG18.340/evm.TU.LG18.268/evm.TU.LG10.690/evm.TU.LG10.692/evm.TU.LG10.710/evm.TU.LG10.691	24
BP	GO:0035017	cuticle pattern formation	8/540	84/16685	0.00577601	0.180651	0.167118	evm.TU.LG1.978/evm.TU.LG1.979/evm.TU.LG1.993/evm.TU.LG1.1232/evm.TU.LG1.1244/evm.TU.LG1.1243/evm.TU.LG1.1231/evm.TU.LG1.992	8
BP	GO:0032957	inositol trisphosphate metabolic process	4/540	23/16685	0.0058887	0.180651	0.167118	evm.TU.LG1.978/evm.TU.LG18.342/evm.TU.LG18.341/evm.TU.LG18.340	4
BP	GO:0007161	calcium-independent cell-matrix adhesion	3/540	12/16685	0.00596199	0.181704	0.168092	evm.TU.LG1.1140/evm.TU.LG1.1142/evm.TU.LG1.1141	3
BP	GO:0006405	RNA export from nucleus	13/540	181/16685	0.0061032	0.184684	0.170849	evm.TU.LG17.860/evm.TU.LG17.861/evm.TU.LG17.841/evm.TU.LG17.929/evm.TU.LG17.928/evm.TU.LG17.862/evm.TU.LG17.863/evm.TU.LG1.884/evm.TU.LG1.967/evm.TU.LG1.881/evm.TU.LG1.895/evm.TU.LG18.306/evm.TU.LG10.671	13
BP	GO:0035317	imaginal disc-derived wing hair organization	10/540	122/16685	0.00627776	0.18487	0.171021	evm.TU.LG1.978/evm.TU.LG1.979/evm.TU.LG1.993/evm.TU.LG1.1259/evm.TU.LG1.1244/evm.TU.LG1.1059/evm.TU.LG1.1243/evm.TU.LG1.1060/evm.TU.LG1.1058/evm.TU.LG1.992	10
BP	GO:0045824	negative regulation of innate immune response	7/540	68/16685	0.00630372	0.18487	0.171021	evm.TU.LG1.1006/evm.TU.LG1.1007/evm.TU.LG1.896/evm.TU.LG1.898/evm.TU.LG1.897/evm.TU.LG18.267/evm.TU.LG18.268	7
BP	GO:0035316	non-sensory hair organization	10/540	123/16685	0.00664177	0.189038	0.174877	evm.TU.LG1.978/evm.TU.LG1.979/evm.TU.LG1.993/evm.TU.LG1.1259/evm.TU.LG1.1244/evm.TU.LG1.1059/evm.TU.LG1.1243/evm.TU.LG1.1060/evm.TU.LG1.1058/evm.TU.LG1.992	10
BP	GO:0060972	left/right pattern formation	8/540	86/16685	0.00664856	0.189038	0.174877	evm.TU.LG1.978/evm.TU.LG1.979/evm.TU.LG1.993/evm.TU.LG1.1244/evm.TU.LG1.1204/evm.TU.LG1.1243/evm.TU.LG1.992/evm.TU.LG18.303	8
BP	GO:0006997	nucleus organization	16/540	247/16685	0.00676421	0.191161	0.17684	evm.TU.LG17.860/evm.TU.LG17.861/evm.TU.LG17.862/evm.TU.LG17.863/evm.TU.LG1.881/evm.TU.LG1.1011/evm.TU.LG1.1042/evm.TU.LG1.910/evm.TU.LG1.1004/evm.TU.LG1.995/evm.TU.LG1.911/evm.TU.LG1.1039/evm.TU.LG18.306/evm.TU.LG18.348/evm.TU.LG18.347/evm.TU.LG10.671	16
BP	GO:0042994	cytoplasmic sequestering of transcription factor	4/540	24/16685	0.00688861	0.192345	0.177936	evm.TU.LG1.1140/evm.TU.LG1.1142/evm.TU.LG1.1062/evm.TU.LG1.1141	4
BP	GO:0032026	response to magnesium ion	6/540	53/16685	0.00706972	0.195066	0.180453	evm.TU.LG1.1107/evm.TU.LG1.1208/evm.TU.LG1.991/evm.TU.LG1.1106/evm.TU.LG1.1105/evm.TU.LG1.1045	6
BP	GO:0032252	secretory granule localization	6/540	53/16685	0.00706972	0.195066	0.180453	evm.TU.LG1.1291/evm.TU.LG1.1293/evm.TU.LG1.1130/evm.TU.LG18.396/evm.TU.LG18.395/evm.TU.LG18.394	6
BP	GO:0051236	establishment of RNA localization	17/540	271/16685	0.00729237	0.197102	0.182337	evm.TU.LG17.860/evm.TU.LG17.861/evm.TU.LG17.841/evm.TU.LG17.929/evm.TU.LG17.928/evm.TU.LG17.862/evm.TU.LG17.863/evm.TU.LG1.884/evm.TU.LG1.967/evm.TU.LG1.881/evm.TU.LG1.951/evm.TU.LG1.895/evm.TU.LG1.1279/evm.TU.LG18.267/evm.TU.LG18.306/evm.TU.LG18.268/evm.TU.LG10.671	17
BP	GO:0072583	clathrin-dependent endocytosis	9/540	106/16685	0.00743744	0.197102	0.182337	evm.TU.LG17.803/evm.TU.LG17.907/evm.TU.LG17.802/evm.TU.LG1.1199/evm.TU.LG1.1094/evm.TU.LG1.1035/evm.TU.LG1.1011/evm.TU.LG1.1096/evm.TU.LG1.1095	9
BP	GO:0000706	meiotic DNA double-strand break processing	3/540	13/16685	0.00756623	0.197102	0.182337	evm.TU.LG1.1074/evm.TU.LG18.267/evm.TU.LG18.268	3
BP	GO:0001778	plasma membrane repair	3/540	13/16685	0.00756623	0.197102	0.182337	evm.TU.LG1.979/evm.TU.LG1.993/evm.TU.LG1.992	3
BP	GO:0036109	alpha-linolenic acid metabolic process	3/540	13/16685	0.00756623	0.197102	0.182337	evm.TU.LG1.986/evm.TU.LG1.942/evm.TU.LG1.941	3
BP	GO:0036289	peptidyl-serine autophosphorylation	3/540	13/16685	0.00756623	0.197102	0.182337	evm.TU.LG1.1011/evm.TU.LG18.267/evm.TU.LG18.268	3
BP	GO:0043301	negative regulation of leukocyte degranulation	3/540	13/16685	0.00756623	0.197102	0.182337	evm.TU.LG10.690/evm.TU.LG10.692/evm.TU.LG10.691	3
BP	GO:0070268	cornification	6/540	54/16685	0.00774148	0.199352	0.184418	evm.TU.LG1.985/evm.TU.LG1.1195/evm.TU.LG1.1191/evm.TU.LG1.1190/evm.TU.LG1.1198/evm.TU.LG1.1196	6
BP	GO:0002832	negative regulation of response to biotic stimulus	10/540	126/16685	0.00783265	0.199352	0.184418	evm.TU.LG1.1272/evm.TU.LG1.1006/evm.TU.LG1.913/evm.TU.LG1.1007/evm.TU.LG1.896/evm.TU.LG1.898/evm.TU.LG1.897/evm.TU.LG1.912/evm.TU.LG18.267/evm.TU.LG18.268	10
BP	GO:0002438	acute inflammatory response to antigenic stimulus	4/540	25/16685	0.00799461	0.199352	0.184418	evm.TU.LG1.1107/evm.TU.LG1.1106/evm.TU.LG1.1105/evm.TU.LG1.1045	4
BP	GO:0045730	respiratory burst	5/540	39/16685	0.00809031	0.200367	0.185357	evm.TU.LG1.1272/evm.TU.LG1.1131/evm.TU.LG1.1132/evm.TU.LG1.1010/evm.TU.LG1.1009	5
BP	GO:0034405	response to fluid shear stress	6/540	55/16685	0.00845802	0.206491	0.191022	evm.TU.LG17.901/evm.TU.LG17.942/evm.TU.LG1.1027/evm.TU.LG1.1140/evm.TU.LG1.1142/evm.TU.LG1.1141	6
BP	GO:0002507	tolerance induction	4/540	26/16685	0.00921099	0.212802	0.196861	evm.TU.LG1.1107/evm.TU.LG1.1106/evm.TU.LG1.1105/evm.TU.LG1.1045	4
BP	GO:0010165	response to X-ray	7/540	73/16685	0.00923445	0.212802	0.196861	evm.TU.LG17.864/evm.TU.LG1.1094/evm.TU.LG1.1096/evm.TU.LG1.1095/evm.TU.LG18.267/evm.TU.LG18.268/evm.TU.LG10.710	7
BP	GO:2000573	positive regulation of DNA biosynthetic process	8/540	91/16685	0.00926475	0.212802	0.196861	evm.TU.LG17.942/evm.TU.LG1.891/evm.TU.LG1.977/evm.TU.LG1.890/evm.TU.LG18.352/evm.TU.LG18.267/evm.TU.LG18.268/evm.TU.LG10.704	8
BP	GO:0007084	mitotic nuclear membrane reassembly	3/540	14/16685	0.00940108	0.212802	0.196861	evm.TU.LG1.1042/evm.TU.LG1.1004/evm.TU.LG1.1039	3
BP	GO:0033540	fatty acid beta-oxidation using acyl-CoA oxidase	3/540	14/16685	0.00940108	0.212802	0.196861	evm.TU.LG1.986/evm.TU.LG1.942/evm.TU.LG1.941	3
BP	GO:0072531	pyrimidine-containing compound transmembrane transport	3/540	14/16685	0.00940108	0.212802	0.196861	evm.TU.LG18.308/evm.TU.LG18.307/evm.TU.LG18.309	3
BP	GO:0101024	mitotic nuclear membrane organization	3/540	14/16685	0.00940108	0.212802	0.196861	evm.TU.LG1.1042/evm.TU.LG1.1004/evm.TU.LG1.1039	3
BP	GO:0016032	viral process	24/540	442/16685	0.00963843	0.217121	0.200856	evm.TU.LG17.860/evm.TU.LG17.861/evm.TU.LG17.918/evm.TU.LG17.929/evm.TU.LG17.926/evm.TU.LG17.928/evm.TU.LG17.862/evm.TU.LG1.1046/evm.TU.LG1.918/evm.TU.LG1.881/evm.TU.LG1.982/evm.TU.LG1.1042/evm.TU.LG1.1079/evm.TU.LG1.895/evm.TU.LG1.1076/evm.TU.LG1.1059/evm.TU.LG1.999/evm.TU.LG1.1004/evm.TU.LG1.1060/evm.TU.LG1.1058/evm.TU.LG1.1075/evm.TU.LG1.1039/evm.TU.LG10.679/evm.TU.LG10.671	24
BP	GO:0014902	myotube differentiation	18/540	303/16685	0.0100333	0.222264	0.205613	evm.TU.LG17.853/evm.TU.LG17.930/evm.TU.LG1.1069/evm.TU.LG1.978/evm.TU.LG1.1201/evm.TU.LG1.979/evm.TU.LG1.993/evm.TU.LG1.1244/evm.TU.LG1.1092/evm.TU.LG1.888/evm.TU.LG1.1243/evm.TU.LG1.883/evm.TU.LG1.880/evm.TU.LG1.992/evm.TU.LG18.314_evm.TU.LG18.313/evm.TU.LG18.273/evm.TU.LG10.698/evm.TU.LG10.699	18
BP	GO:0031348	negative regulation of defense response	15/540	236/16685	0.0101051	0.222264	0.205613	evm.TU.LG17.942/evm.TU.LG1.1006/evm.TU.LG1.913/evm.TU.LG1.1268/evm.TU.LG1.1007/evm.TU.LG1.896/evm.TU.LG1.1056/evm.TU.LG1.898/evm.TU.LG1.897/evm.TU.LG1.912/evm.TU.LG18.267/evm.TU.LG18.268/evm.TU.LG10.690/evm.TU.LG10.692/evm.TU.LG10.691	15
BP	GO:0010927	cellular component assembly involved in morphogenesis	24/540	446/16685	0.0106847	0.224681	0.207849	evm.TU.LG17.855/evm.TU.LG17.815/evm.TU.LG17.856/evm.TU.LG17.907/evm.TU.LG1.1031/evm.TU.LG1.1094/evm.TU.LG1.1096/evm.TU.LG1.978/evm.TU.LG1.977/evm.TU.LG1.979/evm.TU.LG1.1025/evm.TU.LG1.1032/evm.TU.LG1.993/evm.TU.LG1.910/evm.TU.LG1.1244/evm.TU.LG1.1095/evm.TU.LG1.1243/evm.TU.LG1.911/evm.TU.LG1.1026/evm.TU.LG1.880/evm.TU.LG1.992/evm.TU.LG18.331/evm.TU.LG18.306/evm.TU.LG10.719	24
BP	GO:0007088	regulation of mitotic nuclear division	19/540	328/16685	0.0106885	0.224681	0.207849	evm.TU.LG17.860/evm.TU.LG17.861/evm.TU.LG17.862/evm.TU.LG17.897/evm.TU.LG17.863/evm.TU.LG1.878/evm.TU.LG1.1076/evm.TU.LG1.1059/evm.TU.LG1.1060/evm.TU.LG1.1058/evm.TU.LG1.1075/evm.TU.LG1.877/evm.TU.LG18.331/evm.TU.LG18.267/evm.TU.LG18.268/evm.TU.LG18.348/evm.TU.LG18.347/evm.TU.LG18.343/evm.TU.LG10.670	19
BP	GO:0061036	positive regulation of cartilage development	5/540	42/16685	0.011046	0.224681	0.207849	evm.TU.LG17.799/evm.TU.LG17.856/evm.TU.LG17.800/evm.TU.LG17.851/evm.TU.LG18.325	5
BP	GO:0030889	negative regulation of B cell proliferation	3/540	15/16685	0.0114728	0.22478	0.207941	evm.TU.LG1.976/evm.TU.LG18.267/evm.TU.LG18.268	3
BP	GO:0034465	response to carbon monoxide	3/540	15/16685	0.0114728	0.22478	0.207941	evm.TU.LG1.1094/evm.TU.LG1.1096/evm.TU.LG1.1095	3
BP	GO:1903525	regulation of membrane tubulation	3/540	15/16685	0.0114728	0.22478	0.207941	evm.TU.LG1.1094/evm.TU.LG1.1096/evm.TU.LG1.1095	3
BP	GO:1903566	positive regulation of protein localization to cilium	3/540	15/16685	0.0114728	0.22478	0.207941	evm.TU.LG1.938/evm.TU.LG1.1221/evm.TU.LG1.1222	3
BP	GO:0030239	myofibril assembly	16/540	262/16685	0.0115337	0.224996	0.208141	evm.TU.LG17.855/evm.TU.LG17.815/evm.TU.LG17.856/evm.TU.LG1.1031/evm.TU.LG1.978/evm.TU.LG1.979/evm.TU.LG1.1025/evm.TU.LG1.1032/evm.TU.LG1.993/evm.TU.LG1.1244/evm.TU.LG1.1243/evm.TU.LG1.1026/evm.TU.LG1.880/evm.TU.LG1.992/evm.TU.LG18.331/evm.TU.LG10.719	16
BP	GO:0071559	response to transforming growth factor beta	20/540	354/16685	0.0115803	0.224996	0.208141	evm.TU.LG17.848/evm.TU.LG17.799/evm.TU.LG17.855/evm.TU.LG17.910/evm.TU.LG17.800/evm.TU.LG17.909/evm.TU.LG17.851/evm.TU.LG1.1094/evm.TU.LG1.1096/evm.TU.LG1.1095/evm.TU.LG18.364/evm.TU.LG18.333/evm.TU.LG18.352/evm.TU.LG18.362/evm.TU.LG18.334/evm.TU.LG18.336/evm.TU.LG18.332/evm.TU.LG18.335/evm.TU.LG18.363/evm.TU.LG10.710	20
BP	GO:1905818	regulation of chromosome separation	9/540	114/16685	0.0117237	0.226836	0.209844	evm.TU.LG1.878/evm.TU.LG1.877/evm.TU.LG18.331/evm.TU.LG18.267/evm.TU.LG18.268/evm.TU.LG18.348/evm.TU.LG18.347/evm.TU.LG18.343/evm.TU.LG10.670	9
BP	GO:0097006	regulation of plasma lipoprotein particle levels	8/540	95/16685	0.0118569	0.228466	0.211351	evm.TU.LG17.799/evm.TU.LG17.800/evm.TU.LG1.1027/evm.TU.LG1.1035/evm.TU.LG1.1103/evm.TU.LG1.1152/evm.TU.LG1.904/evm.TU.LG1.1284	8
BP	GO:0034334	adherens junction maintenance	6/540	60/16685	0.0127665	0.241013	0.222958	evm.TU.LG17.907/evm.TU.LG17.857/evm.TU.LG17.858/evm.TU.LG1.1094/evm.TU.LG1.1096/evm.TU.LG1.1095	6
BP	GO:0030048	actin filament-based movement	17/540	288/16685	0.0128527	0.241662	0.223558	evm.TU.LG17.860/evm.TU.LG17.861/evm.TU.LG17.862/evm.TU.LG1.1031/evm.TU.LG1.1191/evm.TU.LG1.1190/evm.TU.LG1.978/evm.TU.LG1.979/evm.TU.LG1.1032/evm.TU.LG1.993/evm.TU.LG1.1278/evm.TU.LG1.880/evm.TU.LG1.992/evm.TU.LG18.295/evm.TU.LG18.296/evm.TU.LG10.710/evm.TU.LG10.712	17
BP	GO:1901998	toxin transport	5/540	44/16685	0.0133808	0.246303	0.227852	evm.TU.LG17.907/evm.TU.LG17.910/evm.TU.LG17.909/evm.TU.LG1.891/evm.TU.LG1.890	5
BP	GO:0045109	intermediate filament organization	4/540	29/16685	0.0135614	0.246303	0.227852	evm.TU.LG1.1195/evm.TU.LG1.1198/evm.TU.LG1.1196/evm.TU.LG18.306	4
BP	GO:0006406	mRNA export from nucleus	10/540	137/16685	0.0136501	0.246303	0.227852	evm.TU.LG17.860/evm.TU.LG17.861/evm.TU.LG17.841/evm.TU.LG17.929/evm.TU.LG17.928/evm.TU.LG17.862/evm.TU.LG1.967/evm.TU.LG1.881/evm.TU.LG18.306/evm.TU.LG10.671	10
BP	GO:0002712	regulation of B cell mediated immunity	6/540	61/16685	0.0137838	0.246303	0.227852	evm.TU.LG1.928/evm.TU.LG1.1107/evm.TU.LG1.1106/evm.TU.LG1.929/evm.TU.LG1.1105/evm.TU.LG1.1045	6
BP	GO:0002889	regulation of immunoglobulin mediated immune response	6/540	61/16685	0.0137838	0.246303	0.227852	evm.TU.LG1.928/evm.TU.LG1.1107/evm.TU.LG1.1106/evm.TU.LG1.929/evm.TU.LG1.1105/evm.TU.LG1.1045	6
BP	GO:0002934	desmosome organization	3/540	16/16685	0.0137862	0.246303	0.227852	evm.TU.LG1.1191/evm.TU.LG1.1190/evm.TU.LG1.1011	3
BP	GO:0019471	4-hydroxyproline metabolic process	3/540	16/16685	0.0137862	0.246303	0.227852	evm.TU.LG17.840/evm.TU.LG1.959/evm.TU.LG1.958	3
BP	GO:0044351	macropinocytosis	3/540	16/16685	0.0137862	0.246303	0.227852	evm.TU.LG1.1094/evm.TU.LG1.1096/evm.TU.LG1.1095	3
BP	GO:0060319	primitive erythrocyte differentiation	3/540	16/16685	0.0137862	0.246303	0.227852	evm.TU.LG1.920/evm.TU.LG1.919/evm.TU.LG1.1188	3
BP	GO:1900118	negative regulation of execution phase of apoptosis	3/540	16/16685	0.0137862	0.246303	0.227852	evm.TU.LG17.813/evm.TU.LG17.929/evm.TU.LG17.928	3
BP	GO:0086002	cardiac muscle cell action potential involved in contraction	7/540	79/16685	0.0139392	0.248085	0.229501	evm.TU.LG17.860/evm.TU.LG17.861/evm.TU.LG17.862/evm.TU.LG1.1191/evm.TU.LG1.1190/evm.TU.LG18.295/evm.TU.LG18.296	7
BP	GO:0043409	negative regulation of MAPK cascade	17/540	291/16685	0.0141115	0.24949	0.2308	evm.TU.LG17.912/evm.TU.LG17.855/evm.TU.LG17.914/evm.TU.LG17.833/evm.TU.LG17.942/evm.TU.LG17.913/evm.TU.LG1.1050/evm.TU.LG1.1011/evm.TU.LG1.1061/evm.TU.LG1.921/evm.TU.LG1.1056/evm.TU.LG1.1143/evm.TU.LG18.342/evm.TU.LG18.341/evm.TU.LG18.298/evm.TU.LG18.340/evm.TU.LG18.297	17
BP	GO:0048619	embryonic hindgut morphogenesis	8/540	98/16685	0.0141251	0.24949	0.2308	evm.TU.LG1.1002/evm.TU.LG1.1003/evm.TU.LG1.978/evm.TU.LG1.979/evm.TU.LG1.993/evm.TU.LG1.1244/evm.TU.LG1.1243/evm.TU.LG1.992	8
BP	GO:0007096	regulation of exit from mitosis	5/540	45/16685	0.0146639	0.251455	0.232618	evm.TU.LG17.860/evm.TU.LG17.861/evm.TU.LG17.862/evm.TU.LG17.863/evm.TU.LG10.670	5
BP	GO:0051180	vitamin transport	5/540	45/16685	0.0146639	0.251455	0.232618	evm.TU.LG1.1029/evm.TU.LG1.1028/evm.TU.LG18.308/evm.TU.LG18.307/evm.TU.LG18.309	5
BP	GO:0008258	head involution	6/540	62/16685	0.0148564	0.251455	0.232618	evm.TU.LG1.978/evm.TU.LG1.979/evm.TU.LG1.993/evm.TU.LG1.1244/evm.TU.LG1.1243/evm.TU.LG1.992	6
BP	GO:0031987	locomotion involved in locomotory behavior	6/540	62/16685	0.0148564	0.251455	0.232618	evm.TU.LG18.359/evm.TU.LG18.396/evm.TU.LG18.360/evm.TU.LG18.395/evm.TU.LG18.394/evm.TU.LG10.710	6
BP	GO:0048208	COPII vesicle coating	7/540	80/16685	0.014864	0.251455	0.232618	evm.TU.LG17.908/evm.TU.LG1.918/evm.TU.LG1.1232/evm.TU.LG1.1231/evm.TU.LG18.331/evm.TU.LG18.356/evm.TU.LG18.357	7
BP	GO:0051053	negative regulation of DNA metabolic process	12/540	181/16685	0.0149132	0.251455	0.232618	evm.TU.LG1.878/evm.TU.LG1.1059/evm.TU.LG1.1060/evm.TU.LG1.1058/evm.TU.LG1.1074/evm.TU.LG1.877/evm.TU.LG18.315/evm.TU.LG18.267/evm.TU.LG18.342/evm.TU.LG18.341/evm.TU.LG18.340/evm.TU.LG18.268	12
BP	GO:0051303	establishment of chromosome localization	9/540	119/16685	0.0152068	0.251455	0.232618	evm.TU.LG1.1245/evm.TU.LG1.920/evm.TU.LG1.919/evm.TU.LG18.331/evm.TU.LG18.267/evm.TU.LG18.268/evm.TU.LG18.348/evm.TU.LG18.347/evm.TU.LG10.670	9
BP	GO:0071277	cellular response to calcium ion	9/540	119/16685	0.0152068	0.251455	0.232618	evm.TU.LG17.910/evm.TU.LG17.909/evm.TU.LG1.1153/evm.TU.LG1.1195/evm.TU.LG1.1274/evm.TU.LG1.1273/evm.TU.LG1.1198/evm.TU.LG1.973/evm.TU.LG1.1196	9
BP	GO:0008210	estrogen metabolic process	4/540	30/16685	0.0152569	0.251455	0.232618	evm.TU.LG17.851/evm.TU.LG18.280/evm.TU.LG18.281/evm.TU.LG18.279	4
BP	GO:0015931	nucleobase-containing compound transport	18/540	317/16685	0.0153496	0.252025	0.233145	evm.TU.LG17.860/evm.TU.LG17.861/evm.TU.LG17.841/evm.TU.LG17.929/evm.TU.LG17.928/evm.TU.LG17.862/evm.TU.LG17.863/evm.TU.LG1.1153/evm.TU.LG1.914/evm.TU.LG1.884/evm.TU.LG1.967/evm.TU.LG1.881/evm.TU.LG1.951/evm.TU.LG1.895/evm.TU.LG1.1279/evm.TU.LG18.306/evm.TU.LG18.274/evm.TU.LG10.671	18
BP	GO:0051651	maintenance of location in cell	21/540	389/16685	0.0157388	0.256758	0.237524	evm.TU.LG17.929/evm.TU.LG17.928/evm.TU.LG17.910/evm.TU.LG17.909/evm.TU.LG1.1153/evm.TU.LG1.873/evm.TU.LG1.1191/evm.TU.LG1.1190/evm.TU.LG1.978/evm.TU.LG1.979/evm.TU.LG1.1103/evm.TU.LG1.1025/evm.TU.LG1.993/evm.TU.LG1.1244/evm.TU.LG1.973/evm.TU.LG1.1243/evm.TU.LG1.1026/evm.TU.LG1.992/evm.TU.LG1.1279/evm.TU.LG10.719/evm.TU.LG10.710	21
BP	GO:0045684	positive regulation of epidermis development	5/540	46/16685	0.016027	0.258595	0.239223	evm.TU.LG1.1195/evm.TU.LG1.1198/evm.TU.LG1.1196/evm.TU.LG18.348/evm.TU.LG18.347	5
BP	GO:0034351	negative regulation of glial cell apoptotic process	3/540	17/16685	0.0163449	0.25924	0.239819	evm.TU.LG1.1011/evm.TU.LG18.267/evm.TU.LG18.268	3
BP	GO:0097376	interneuron axon guidance	3/540	17/16685	0.0163449	0.25924	0.239819	evm.TU.LG1.956/evm.TU.LG1.955/evm.TU.LG1.954	3
BP	GO:0035214	eye-antennal disc development	10/540	141/16685	0.0164168	0.259496	0.240057	evm.TU.LG1.906/evm.TU.LG1.978/evm.TU.LG1.979/evm.TU.LG1.993/evm.TU.LG1.1244/evm.TU.LG1.1243/evm.TU.LG1.992/evm.TU.LG10.690/evm.TU.LG10.692/evm.TU.LG10.691	10
BP	GO:0046627	negative regulation of insulin receptor signaling pathway	7/540	82/16685	0.0168432	0.263422	0.243689	evm.TU.LG1.1011/evm.TU.LG1.1143/evm.TU.LG18.312/evm.TU.LG18.342/evm.TU.LG18.341/evm.TU.LG18.340/evm.TU.LG18.273	7
BP	GO:0034404	nucleobase-containing small molecule biosynthetic process	13/540	207/16685	0.0174583	0.264517	0.244702	evm.TU.LG17.923/evm.TU.LG1.1131/evm.TU.LG1.1182/evm.TU.LG1.1132/evm.TU.LG1.1144/evm.TU.LG1.1181/evm.TU.LG1.1210/evm.TU.LG18.332/evm.TU.LG18.275/evm.TU.LG10.714/evm.TU.LG10.698/evm.TU.LG10.708/evm.TU.LG10.699	13
BP	GO:0032232	negative regulation of actin filament bundle assembly	5/540	47/16685	0.0174719	0.264517	0.244702	evm.TU.LG18.333/evm.TU.LG18.334/evm.TU.LG18.336/evm.TU.LG18.335/evm.TU.LG10.710	5
BP	GO:0042149	cellular response to glucose starvation	5/540	47/16685	0.0174719	0.264517	0.244702	evm.TU.LG17.910/evm.TU.LG17.909/evm.TU.LG10.673/evm.TU.LG10.672/evm.TU.LG10.674	5
BP	GO:0071300	cellular response to retinoic acid	8/540	102/16685	0.0176206	0.265906	0.245986	evm.TU.LG17.921/evm.TU.LG17.835/evm.TU.LG1.1027/evm.TU.LG1.1195/evm.TU.LG1.1198/evm.TU.LG1.1196/evm.TU.LG18.359/evm.TU.LG18.360	8
BP	GO:0040013	negative regulation of locomotion	23/540	443/16685	0.0180221	0.270215	0.249972	evm.TU.LG17.918/evm.TU.LG17.856/evm.TU.LG17.827/evm.TU.LG17.942/evm.TU.LG1.1069/evm.TU.LG1.1195/evm.TU.LG1.1191/evm.TU.LG1.1190/evm.TU.LG1.1198/evm.TU.LG1.978/evm.TU.LG1.1010/evm.TU.LG1.1009/evm.TU.LG1.1196/evm.TU.LG1.1249/evm.TU.LG18.342/evm.TU.LG18.341/evm.TU.LG18.340/evm.TU.LG18.354/evm.TU.LG18.355/evm.TU.LG10.690/evm.TU.LG10.692/evm.TU.LG10.710/evm.TU.LG10.691	23
BP	GO:0050000	chromosome localization	9/540	123/16685	0.0184994	0.2756	0.254954	evm.TU.LG1.1245/evm.TU.LG1.920/evm.TU.LG1.919/evm.TU.LG18.331/evm.TU.LG18.267/evm.TU.LG18.268/evm.TU.LG18.348/evm.TU.LG18.347/evm.TU.LG10.670	9
BP	GO:0097320	plasma membrane tubulation	5/540	48/16685	0.0190004	0.278203	0.257362	evm.TU.LG1.1094/evm.TU.LG1.1096/evm.TU.LG1.1253/evm.TU.LG1.1095/evm.TU.LG1.1255	5
BP	GO:0000076	DNA replication checkpoint signaling	4/540	32/16685	0.0190337	0.278203	0.257362	evm.TU.LG1.878/evm.TU.LG1.1076/evm.TU.LG1.1075/evm.TU.LG1.877	4
BP	GO:0030725	germline ring canal formation	3/540	18/16685	0.0191514	0.278203	0.257362	evm.TU.LG1.1042/evm.TU.LG1.1004/evm.TU.LG1.1039	3
BP	GO:0043063	intercellular bridge organization	3/540	18/16685	0.0191514	0.278203	0.257362	evm.TU.LG1.1042/evm.TU.LG1.1004/evm.TU.LG1.1039	3
BP	GO:1904589	regulation of protein import	10/540	146/16685	0.0204344	0.293186	0.271223	evm.TU.LG17.860/evm.TU.LG17.861/evm.TU.LG17.862/evm.TU.LG17.863/evm.TU.LG1.1146/evm.TU.LG1.1191/evm.TU.LG1.1147/evm.TU.LG1.1190/evm.TU.LG1.982/evm.TU.LG18.332	10
BP	GO:0047496	vesicle transport along microtubule	7/540	86/16685	0.021347	0.298922	0.276529	evm.TU.LG1.1245/evm.TU.LG1.932/evm.TU.LG1.918/evm.TU.LG1.934/evm.TU.LG1.933/evm.TU.LG1.1279/evm.TU.LG18.390	7
BP	GO:0031503	protein-containing complex localization	20/540	377/16685	0.0214269	0.299143	0.276733	evm.TU.LG17.860/evm.TU.LG17.861/evm.TU.LG17.841/evm.TU.LG17.929/evm.TU.LG17.928/evm.TU.LG17.862/evm.TU.LG17.927/evm.TU.LG1.884/evm.TU.LG1.967/evm.TU.LG1.996/evm.TU.LG1.881/evm.TU.LG1.895/evm.TU.LG1.997/evm.TU.LG18.322/evm.TU.LG18.362/evm.TU.LG18.267/evm.TU.LG18.306/evm.TU.LG18.268/evm.TU.LG18.363/evm.TU.LG10.671	20
BP	GO:0006474	N-terminal protein amino acid acetylation	3/540	19/16685	0.022207	0.303367	0.280641	evm.TU.LG1.988/evm.TU.LG1.1076/evm.TU.LG1.1075	3
BP	GO:0042541	hemoglobin biosynthetic process	3/540	19/16685	0.022207	0.303367	0.280641	evm.TU.LG17.942/evm.TU.LG1.1188/evm.TU.LG1.998	3
BP	GO:0043587	tongue morphogenesis	3/540	19/16685	0.022207	0.303367	0.280641	evm.TU.LG1.1195/evm.TU.LG1.1198/evm.TU.LG1.1196	3
BP	GO:0098722	asymmetric stem cell division	10/540	148/16685	0.0222272	0.303367	0.280641	evm.TU.LG17.924/evm.TU.LG1.978/evm.TU.LG1.979/evm.TU.LG1.1280_evm.TU.LG1.1281/evm.TU.LG1.993/evm.TU.LG1.1244/evm.TU.LG1.1157/evm.TU.LG1.1158/evm.TU.LG1.1243/evm.TU.LG1.992	10
BP	GO:0031648	protein destabilization	5/540	50/16685	0.022315	0.303367	0.280641	evm.TU.LG1.1076/evm.TU.LG1.904/evm.TU.LG1.1075/evm.TU.LG1.1279/evm.TU.LG18.331	5
BP	GO:0010596	negative regulation of endothelial cell migration	6/540	68/16685	0.0225258	0.304457	0.281649	evm.TU.LG17.856/evm.TU.LG17.942/evm.TU.LG1.1191/evm.TU.LG1.1190/evm.TU.LG1.1010/evm.TU.LG1.1009	6
BP	GO:0018027	peptidyl-lysine dimethylation	4/540	34/16685	0.0233412	0.307509	0.284473	evm.TU.LG17.899/evm.TU.LG17.898/evm.TU.LG17.819/evm.TU.LG17.820	4
BP	GO:0042331	phototaxis	4/540	34/16685	0.0233412	0.307509	0.284473	evm.TU.LG17.840/evm.TU.LG17.849/evm.TU.LG18.368/evm.TU.LG18.294	4
BP	GO:0032480	negative regulation of type I interferon production	5/540	51/16685	0.0241042	0.314704	0.291128	evm.TU.LG1.1076/evm.TU.LG1.1075/evm.TU.LG18.386/evm.TU.LG18.383/evm.TU.LG18.385	5
BP	GO:0030071	regulation of mitotic metaphase/anaphase transition	7/540	89/16685	0.02523	0.320653	0.296632	evm.TU.LG1.878/evm.TU.LG1.877/evm.TU.LG18.331/evm.TU.LG18.267/evm.TU.LG18.268/evm.TU.LG18.343/evm.TU.LG10.670	7
BP	GO:0042159	lipoprotein catabolic process	3/540	20/16685	0.025512	0.320653	0.296632	evm.TU.LG1.1240/evm.TU.LG18.267/evm.TU.LG18.268	3
BP	GO:0046600	negative regulation of centriole replication	3/540	20/16685	0.025512	0.320653	0.296632	evm.TU.LG1.1168/evm.TU.LG1.1169/evm.TU.LG10.680	3
BP	GO:0097501	stress response to metal ion	3/540	20/16685	0.025512	0.320653	0.296632	evm.TU.LG17.910/evm.TU.LG17.909/evm.TU.LG1.977	3
BP	GO:1900425	negative regulation of defense response to bacterium	3/540	20/16685	0.025512	0.320653	0.296632	evm.TU.LG1.896/evm.TU.LG1.898/evm.TU.LG1.897	3
BP	GO:1901626	regulation of postsynaptic membrane organization	3/540	20/16685	0.025512	0.320653	0.296632	evm.TU.LG17.828/evm.TU.LG17.829/evm.TU.LG10.710	3
BP	GO:0021522	spinal cord motor neuron differentiation	5/540	52/16685	0.0259833	0.323094	0.29889	evm.TU.LG17.925/evm.TU.LG1.1201/evm.TU.LG18.362/evm.TU.LG18.339/evm.TU.LG18.363	5
BP	GO:0030536	larval feeding behavior	5/540	52/16685	0.0259833	0.323094	0.29889	evm.TU.LG17.907/evm.TU.LG1.1094/evm.TU.LG1.1096/evm.TU.LG1.1095/evm.TU.LG18.273	5
BP	GO:2000117	negative regulation of cysteine-type endopeptidase activity	9/540	131/16685	0.0265879	0.32758	0.30304	evm.TU.LG17.813/evm.TU.LG17.929/evm.TU.LG17.928/evm.TU.LG17.910/evm.TU.LG17.942/evm.TU.LG17.909/evm.TU.LG1.1092/evm.TU.LG1.1279/evm.TU.LG18.325	9
BP	GO:0006998	nuclear envelope organization	7/540	90/16685	0.0266251	0.32758	0.30304	evm.TU.LG17.860/evm.TU.LG17.861/evm.TU.LG17.862/evm.TU.LG1.1011/evm.TU.LG1.1042/evm.TU.LG1.1004/evm.TU.LG1.1039	7
BP	GO:1902743	regulation of lamellipodium organization	7/540	90/16685	0.0266251	0.32758	0.30304	evm.TU.LG17.828/evm.TU.LG17.829/evm.TU.LG17.827/evm.TU.LG1.1094/evm.TU.LG1.1096/evm.TU.LG1.977/evm.TU.LG1.1095	7
BP	GO:0034605	cellular response to heat	9/540	132/16685	0.0277504	0.337971	0.312653	evm.TU.LG1.1098/evm.TU.LG1.1103/evm.TU.LG1.1076/evm.TU.LG1.1238/evm.TU.LG1.1239/evm.TU.LG1.1075/evm.TU.LG18.267/evm.TU.LG18.268/evm.TU.LG18.338	9
BP	GO:0006260	DNA replication	18/540	339/16685	0.0278713	0.337971	0.312653	evm.TU.LG1.924/evm.TU.LG1.1104/evm.TU.LG1.884/evm.TU.LG1.983/evm.TU.LG1.1205/evm.TU.LG1.1221/evm.TU.LG1.878/evm.TU.LG1.1059/evm.TU.LG1.1060/evm.TU.LG1.1058/evm.TU.LG1.1222/evm.TU.LG1.877/evm.TU.LG18.317/evm.TU.LG18.267/evm.TU.LG18.342/evm.TU.LG18.341/evm.TU.LG18.340/evm.TU.LG18.268	18
BP	GO:0010575	positive regulation of vascular endothelial growth factor production	4/540	36/16685	0.0281944	0.337971	0.312653	evm.TU.LG1.1107/evm.TU.LG1.1106/evm.TU.LG1.1105/evm.TU.LG1.1045	4
BP	GO:0035186	syncytial blastoderm mitotic cell cycle	4/540	36/16685	0.0281944	0.337971	0.312653	evm.TU.LG17.907/evm.TU.LG1.1094/evm.TU.LG1.1096/evm.TU.LG1.1095	4
BP	GO:0007298	border follicle cell migration	16/540	292/16685	0.0286628	0.342258	0.316619	evm.TU.LG17.907/evm.TU.LG1.969/evm.TU.LG1.1245/evm.TU.LG1.968/evm.TU.LG1.1094/evm.TU.LG1.1096/evm.TU.LG1.978/evm.TU.LG1.977/evm.TU.LG1.979/evm.TU.LG1.993/evm.TU.LG1.1244/evm.TU.LG1.1095/evm.TU.LG1.1243/evm.TU.LG1.883/evm.TU.LG1.992/evm.TU.LG10.716	16
BP	GO:0006734	NADH metabolic process	6/540	72/16685	0.0289011	0.342258	0.316619	evm.TU.LG1.907/evm.TU.LG1.1131/evm.TU.LG1.1132/evm.TU.LG10.698/evm.TU.LG10.678/evm.TU.LG10.699	6
BP	GO:0050766	positive regulation of phagocytosis	9/540	133/16685	0.0289481	0.342258	0.316619	evm.TU.LG1.1107/evm.TU.LG1.1094/evm.TU.LG1.1096/evm.TU.LG1.978/evm.TU.LG1.1106/evm.TU.LG1.999/evm.TU.LG1.1095/evm.TU.LG1.1105/evm.TU.LG1.1045	9
BP	GO:0032836	glomerular basement membrane development	3/540	21/16685	0.0290659	0.342258	0.316619	evm.TU.LG1.956/evm.TU.LG1.955/evm.TU.LG1.954	3
BP	GO:0030326	embryonic limb morphogenesis	11/540	177/16685	0.0292938	0.344074	0.318298	evm.TU.LG17.855/evm.TU.LG17.864/evm.TU.LG17.846/evm.TU.LG17.878/evm.TU.LG1.1076/evm.TU.LG1.1075/evm.TU.LG18.362/evm.TU.LG18.298/evm.TU.LG18.297/evm.TU.LG18.363/evm.TU.LG10.669	11
BP	GO:0046503	glycerolipid catabolic process	7/540	92/16685	0.0295709	0.346446	0.320493	evm.TU.LG1.1053/evm.TU.LG1.1010/evm.TU.LG1.1009/evm.TU.LG1.888/evm.TU.LG1.1051/evm.TU.LG1.1052/evm.TU.LG1.1072	7
BP	GO:0002775	antimicrobial peptide production	5/540	54/16685	0.0300159	0.346446	0.320493	evm.TU.LG1.896/evm.TU.LG1.1278/evm.TU.LG1.898/evm.TU.LG1.897/evm.TU.LG10.712	5
BP	GO:0060674	placenta blood vessel development	5/540	54/16685	0.0300159	0.346446	0.320493	evm.TU.LG1.1274/evm.TU.LG1.1140/evm.TU.LG1.1273/evm.TU.LG1.1142/evm.TU.LG1.1141	5
BP	GO:1904748	regulation of apoptotic process involved in development	5/540	54/16685	0.0300159	0.346446	0.320493	evm.TU.LG17.860/evm.TU.LG17.861/evm.TU.LG17.887/evm.TU.LG17.862/evm.TU.LG17.863	5
BP	GO:0035277	spiracle morphogenesis, open tracheal system	6/540	73/16685	0.0306622	0.347239	0.321227	evm.TU.LG1.978/evm.TU.LG1.979/evm.TU.LG1.993/evm.TU.LG1.1244/evm.TU.LG1.1243/evm.TU.LG1.992	6
BP	GO:0060323	head morphogenesis	6/540	73/16685	0.0306622	0.347239	0.321227	evm.TU.LG17.864/evm.TU.LG1.922/evm.TU.LG1.923/evm.TU.LG18.280/evm.TU.LG18.281/evm.TU.LG18.279	6
BP	GO:0086065	cell communication involved in cardiac conduction	7/540	93/16685	0.031123	0.348862	0.322728	evm.TU.LG17.860/evm.TU.LG17.861/evm.TU.LG17.862/evm.TU.LG1.1191/evm.TU.LG1.1190/evm.TU.LG1.1103/evm.TU.LG18.296	7
BP	GO:0051304	chromosome separation	10/540	158/16685	0.0329305	0.360457	0.333455	evm.TU.LG1.878/evm.TU.LG1.1074/evm.TU.LG1.877/evm.TU.LG18.331/evm.TU.LG18.267/evm.TU.LG18.268/evm.TU.LG18.348/evm.TU.LG18.347/evm.TU.LG18.343/evm.TU.LG10.670	10
BP	GO:0043171	peptide catabolic process	4/540	38/16685	0.0336043	0.363566	0.336331	evm.TU.LG17.811/evm.TU.LG1.873/evm.TU.LG1.1066/evm.TU.LG1.1067	4
BP	GO:0140354	lipid import into cell	4/540	38/16685	0.0336043	0.363566	0.336331	evm.TU.LG1.1029/evm.TU.LG1.1081/evm.TU.LG1.1028/evm.TU.LG18.273	4
BP	GO:0035904	aorta development	7/540	95/16685	0.0343892	0.365624	0.338234	evm.TU.LG1.1094/evm.TU.LG1.1096/evm.TU.LG1.979/evm.TU.LG1.993/evm.TU.LG1.1095/evm.TU.LG1.992/evm.TU.LG18.332	7
BP	GO:0033762	response to glucagon	5/540	56/16685	0.0344218	0.365624	0.338234	evm.TU.LG17.901/evm.TU.LG1.1103/evm.TU.LG1.1111/evm.TU.LG1.1077/evm.TU.LG18.273	5
BP	GO:0051783	regulation of nuclear division	20/540	399/16685	0.0359472	0.37583	0.347676	evm.TU.LG17.860/evm.TU.LG17.861/evm.TU.LG17.833/evm.TU.LG17.862/evm.TU.LG17.897/evm.TU.LG17.863/evm.TU.LG1.878/evm.TU.LG1.1076/evm.TU.LG1.1059/evm.TU.LG1.1060/evm.TU.LG1.1058/evm.TU.LG1.1075/evm.TU.LG1.877/evm.TU.LG18.331/evm.TU.LG18.267/evm.TU.LG18.268/evm.TU.LG18.348/evm.TU.LG18.347/evm.TU.LG18.343/evm.TU.LG10.670	20
BP	GO:0046209	nitric oxide metabolic process	8/540	117/16685	0.0362546	0.37583	0.347676	evm.TU.LG17.901/evm.TU.LG17.942/evm.TU.LG1.1094/evm.TU.LG1.1096/evm.TU.LG1.1268/evm.TU.LG1.1095/evm.TU.LG1.1152/evm.TU.LG18.325	8
BP	GO:0050775	positive regulation of dendrite morphogenesis	8/540	117/16685	0.0362546	0.37583	0.347676	evm.TU.LG17.908/evm.TU.LG1.1245/evm.TU.LG1.918/evm.TU.LG1.1232/evm.TU.LG1.920/evm.TU.LG1.919/evm.TU.LG1.1231/evm.TU.LG10.710	8
BP	GO:2000257	regulation of protein activation cascade	4/540	39/16685	0.0365202	0.37583	0.347676	evm.TU.LG1.1107/evm.TU.LG1.1106/evm.TU.LG1.1105/evm.TU.LG1.1045	4
BP	GO:0033339	pectoral fin development	3/540	23/16685	0.0369141	0.37583	0.347676	evm.TU.LG17.864/evm.TU.LG1.1291/evm.TU.LG1.1293	3
BP	GO:0035288	anterior head segmentation	3/540	23/16685	0.0369141	0.37583	0.347676	evm.TU.LG1.922/evm.TU.LG1.906/evm.TU.LG1.923	3
BP	GO:0061303	cornea development in camera-type eye	3/540	23/16685	0.0369141	0.37583	0.347676	evm.TU.LG1.1195/evm.TU.LG1.1198/evm.TU.LG1.1196	3
BP	GO:0090326	positive regulation of locomotion involved in locomotory behavior	3/540	23/16685	0.0369141	0.37583	0.347676	evm.TU.LG18.396/evm.TU.LG18.395/evm.TU.LG18.394	3
BP	GO:2001057	reactive nitrogen species metabolic process	8/540	118/16685	0.0378399	0.378592	0.35023	evm.TU.LG17.901/evm.TU.LG17.942/evm.TU.LG1.1094/evm.TU.LG1.1096/evm.TU.LG1.1268/evm.TU.LG1.1095/evm.TU.LG1.1152/evm.TU.LG18.325	8
BP	GO:0008585	female gonad development	12/540	208/16685	0.0384848	0.378592	0.35023	evm.TU.LG17.855/evm.TU.LG17.871/evm.TU.LG17.851/evm.TU.LG1.1011/evm.TU.LG1.978/evm.TU.LG18.359/evm.TU.LG18.267/evm.TU.LG18.360/evm.TU.LG18.268/evm.TU.LG18.280/evm.TU.LG18.281/evm.TU.LG18.279	12
BP	GO:0032768	regulation of monooxygenase activity	5/540	58/16685	0.039208	0.378592	0.35023	evm.TU.LG17.848/evm.TU.LG1.1094/evm.TU.LG1.1096/evm.TU.LG1.1095/evm.TU.LG18.325	5
BP	GO:0035983	response to trichostatin A	2/540	10/16685	0.0396084	0.378592	0.35023	evm.TU.LG1.920/evm.TU.LG1.919	2
BP	GO:0035984	cellular response to trichostatin A	2/540	10/16685	0.0396084	0.378592	0.35023	evm.TU.LG1.920/evm.TU.LG1.919	2
BP	GO:0071681	cellular response to indole-3-methanol	2/540	10/16685	0.0396084	0.378592	0.35023	evm.TU.LG1.1191/evm.TU.LG1.1190	2
BP	GO:0090670	RNA localization to Cajal body	2/540	10/16685	0.0396084	0.378592	0.35023	evm.TU.LG1.891/evm.TU.LG1.890	2
BP	GO:0090671	telomerase RNA localization to Cajal body	2/540	10/16685	0.0396084	0.378592	0.35023	evm.TU.LG1.891/evm.TU.LG1.890	2
BP	GO:0106104	regulation of glutamate receptor clustering	2/540	10/16685	0.0396084	0.378592	0.35023	evm.TU.LG17.828/evm.TU.LG17.829	2
BP	GO:1903897	regulation of PERK-mediated unfolded protein response	2/540	10/16685	0.0396084	0.378592	0.35023	evm.TU.LG17.910/evm.TU.LG17.909	2
BP	GO:1904340	positive regulation of dopaminergic neuron differentiation	2/540	10/16685	0.0396084	0.378592	0.35023	evm.TU.LG1.1043/evm.TU.LG1.1040	2
BP	GO:1904717	regulation of AMPA glutamate receptor clustering	2/540	10/16685	0.0396084	0.378592	0.35023	evm.TU.LG17.828/evm.TU.LG17.829	2
BP	GO:2000210	positive regulation of anoikis	2/540	10/16685	0.0396084	0.378592	0.35023	evm.TU.LG10.673/evm.TU.LG10.674	2
BP	GO:2001225	regulation of chloride transport	2/540	10/16685	0.0396084	0.378592	0.35023	evm.TU.LG18.354/evm.TU.LG18.355	2
BP	GO:0045428	regulation of nitric oxide biosynthetic process	7/540	98/16685	0.0397022	0.378592	0.35023	evm.TU.LG17.901/evm.TU.LG17.942/evm.TU.LG1.1094/evm.TU.LG1.1096/evm.TU.LG1.1268/evm.TU.LG1.1095/evm.TU.LG1.1152	7
BP	GO:0051494	negative regulation of cytoskeleton organization	15/540	281/16685	0.0405117	0.383977	0.355212	evm.TU.LG17.828/evm.TU.LG17.855/evm.TU.LG17.829/evm.TU.LG1.1031/evm.TU.LG1.1032/evm.TU.LG1.1168/evm.TU.LG1.1249/evm.TU.LG1.1169/evm.TU.LG1.1110/evm.TU.LG18.333/evm.TU.LG18.334/evm.TU.LG18.336/evm.TU.LG18.335/evm.TU.LG10.710/evm.TU.LG10.680	15
BP	GO:0042219	cellular modified amino acid catabolic process	3/540	24/16685	0.0412034	0.387362	0.358344	evm.TU.LG17.811/evm.TU.LG17.840/evm.TU.LG1.1265	3
BP	GO:0044794	positive regulation by host of viral process	3/540	24/16685	0.0412034	0.387362	0.358344	evm.TU.LG1.1059/evm.TU.LG1.1060/evm.TU.LG1.1058	3
BP	GO:0010092	specification of animal organ identity	5/540	59/16685	0.0417455	0.390052	0.360832	evm.TU.LG17.848/evm.TU.LG17.887/evm.TU.LG1.922/evm.TU.LG1.923/evm.TU.LG10.704	5
BP	GO:0009453	energy taxis	4/540	41/16685	0.042776	0.394199	0.364668	evm.TU.LG17.840/evm.TU.LG17.849/evm.TU.LG18.368/evm.TU.LG18.294	4
BP	GO:0030010	establishment of cell polarity	19/540	382/16685	0.042863	0.394221	0.364689	evm.TU.LG17.847/evm.TU.LG17.891/evm.TU.LG17.924/evm.TU.LG1.1245/evm.TU.LG1.1140/evm.TU.LG1.978/evm.TU.LG1.979/evm.TU.LG1.993/evm.TU.LG1.1244/evm.TU.LG1.1142/evm.TU.LG1.1243/evm.TU.LG1.1143/evm.TU.LG1.1141/evm.TU.LG1.992/evm.TU.LG1.1279/evm.TU.LG18.348/evm.TU.LG18.347/evm.TU.LG10.670/evm.TU.LG10.716	19
BP	GO:0032570	response to progesterone	7/540	100/16685	0.0435264	0.398749	0.368878	evm.TU.LG1.1274/evm.TU.LG1.1107/evm.TU.LG1.1273/evm.TU.LG1.991/evm.TU.LG1.1106/evm.TU.LG1.1105/evm.TU.LG1.1045	7
BP	GO:0045793	positive regulation of cell size	7/540	100/16685	0.0435264	0.398749	0.368878	evm.TU.LG17.855/evm.TU.LG17.864/evm.TU.LG1.884/evm.TU.LG1.1221/evm.TU.LG1.888/evm.TU.LG1.1222/evm.TU.LG18.273	7
BP	GO:0032801	receptor catabolic process	4/540	42/16685	0.046116	0.40235	0.372209	evm.TU.LG1.932/evm.TU.LG1.1035/evm.TU.LG1.934/evm.TU.LG1.933	4
BP	GO:0061621	canonical glycolysis	4/540	42/16685	0.046116	0.40235	0.372209	evm.TU.LG1.1131/evm.TU.LG1.1132/evm.TU.LG10.698/evm.TU.LG10.699	4
BP	GO:0061718	glucose catabolic process to pyruvate	4/540	42/16685	0.046116	0.40235	0.372209	evm.TU.LG1.1131/evm.TU.LG1.1132/evm.TU.LG10.698/evm.TU.LG10.699	4
BP	GO:0009225	nucleotide-sugar metabolic process	5/540	61/16685	0.0471118	0.40235	0.372209	evm.TU.LG1.1036/evm.TU.LG1.908/evm.TU.LG1.909/evm.TU.LG1.1238/evm.TU.LG1.1239	5
BP	GO:0009303	rRNA transcription	5/540	61/16685	0.0471118	0.40235	0.372209	evm.TU.LG17.864/evm.TU.LG1.1008/evm.TU.LG1.1167/evm.TU.LG10.673/evm.TU.LG10.674	5
BP	GO:0032275	luteinizing hormone secretion	2/540	11/16685	0.0473924	0.40235	0.372209	evm.TU.LG17.855/evm.TU.LG17.878	2
BP	GO:0035426	extracellular matrix-cell signaling	2/540	11/16685	0.0473924	0.40235	0.372209	evm.TU.LG18.359/evm.TU.LG18.360	2
BP	GO:0046794	transport of virus	2/540	11/16685	0.0473924	0.40235	0.372209	evm.TU.LG1.895/evm.TU.LG1.999	2
BP	GO:0060136	embryonic process involved in female pregnancy	2/540	11/16685	0.0473924	0.40235	0.372209	evm.TU.LG1.1274/evm.TU.LG1.1273	2
BP	GO:0061511	centriole elongation	2/540	11/16685	0.0473924	0.40235	0.372209	evm.TU.LG1.1168/evm.TU.LG1.1169	2
BP	GO:0071603	endothelial cell-cell adhesion	2/540	11/16685	0.0473924	0.40235	0.372209	evm.TU.LG1.1191/evm.TU.LG1.1190	2
BP	GO:0071680	response to indole-3-methanol	2/540	11/16685	0.0473924	0.40235	0.372209	evm.TU.LG1.1191/evm.TU.LG1.1190	2
BP	GO:0150012	positive regulation of neuron projection arborization	2/540	11/16685	0.0473924	0.40235	0.372209	evm.TU.LG18.359/evm.TU.LG18.360	2
BP	GO:1903624	regulation of DNA catabolic process	2/540	11/16685	0.0473924	0.40235	0.372209	evm.TU.LG18.267/evm.TU.LG18.268	2
BP	GO:1903978	regulation of microglial cell activation	2/540	11/16685	0.0473924	0.40235	0.372209	evm.TU.LG18.267/evm.TU.LG18.268	2
BP	GO:0008643	carbohydrate transport	12/540	215/16685	0.0474572	0.40235	0.372209	evm.TU.LG17.923/evm.TU.LG1.1175/evm.TU.LG1.1107/evm.TU.LG1.1174/evm.TU.LG1.1011/evm.TU.LG1.1106/evm.TU.LG1.1143/evm.TU.LG1.1105/evm.TU.LG1.1045/evm.TU.LG18.312/evm.TU.LG18.273/evm.TU.LG10.714	12
BP	GO:0000132	establishment of mitotic spindle orientation	8/540	124/16685	0.0483295	0.407523	0.376995	evm.TU.LG17.847/evm.TU.LG17.891/evm.TU.LG17.924/evm.TU.LG1.1245/evm.TU.LG1.1279/evm.TU.LG18.348/evm.TU.LG18.347/evm.TU.LG10.670	8
BP	GO:0009612	response to mechanical stimulus	21/540	439/16685	0.0488472	0.411145	0.380345	evm.TU.LG1.1069/evm.TU.LG1.1274/evm.TU.LG1.1191/evm.TU.LG1.1140/evm.TU.LG1.1190/evm.TU.LG1.1011/evm.TU.LG1.1273/evm.TU.LG1.978/evm.TU.LG1.979/evm.TU.LG1.993/evm.TU.LG1.1244/evm.TU.LG1.1092/evm.TU.LG1.1142/evm.TU.LG1.1243/evm.TU.LG1.1188/evm.TU.LG1.880/evm.TU.LG1.1141/evm.TU.LG1.992/evm.TU.LG1.1279/evm.TU.LG18.332/evm.TU.LG18.273	21
BP	GO:0065005	protein-lipid complex assembly	4/540	43/16685	0.0495971	0.411594	0.380761	evm.TU.LG17.799/evm.TU.LG17.800/evm.TU.LG1.1027/evm.TU.LG1.1103	4
BP	GO:0080164	regulation of nitric oxide metabolic process	7/540	103/16685	0.049695	0.411594	0.380761	evm.TU.LG17.901/evm.TU.LG17.942/evm.TU.LG1.1094/evm.TU.LG1.1096/evm.TU.LG1.1268/evm.TU.LG1.1095/evm.TU.LG1.1152	7
BP	GO:0032897	negative regulation of viral transcription	3/540	26/16685	0.0504955	0.412365	0.381474	evm.TU.LG17.918/evm.TU.LG1.1079/evm.TU.LG10.679	3
BP	GO:0051546	keratinocyte migration	3/540	26/16685	0.0504955	0.412365	0.381474	evm.TU.LG1.1195/evm.TU.LG1.1198/evm.TU.LG1.1196	3
BP	GO:0042445	hormone metabolic process	15/540	291/16685	0.0520341	0.422709	0.391043	evm.TU.LG17.887/evm.TU.LG17.851/evm.TU.LG1.959/evm.TU.LG1.986/evm.TU.LG1.988/evm.TU.LG1.958/evm.TU.LG1.1279/evm.TU.LG18.325/evm.TU.LG18.294/evm.TU.LG18.289/evm.TU.LG18.280/evm.TU.LG18.281/evm.TU.LG18.279/evm.TU.LG18.265_evm.TU.LG18.266/evm.TU.LG10.704	15
BP	GO:0016053	organic acid biosynthetic process	21/540	443/16685	0.0528025	0.427462	0.39544	evm.TU.LG17.811/evm.TU.LG17.840/evm.TU.LG17.901/evm.TU.LG1.1100/evm.TU.LG1.1156/evm.TU.LG1.1034/evm.TU.LG1.1131/evm.TU.LG1.1132/evm.TU.LG1.1099/evm.TU.LG1.991/evm.TU.LG1.908/evm.TU.LG1.909/evm.TU.LG1.1171/evm.TU.LG1.1081/evm.TU.LG1.1279/evm.TU.LG18.367/evm.TU.LG18.351/evm.TU.LG10.704/evm.TU.LG10.698/evm.TU.LG10.708/evm.TU.LG10.699	21
BP	GO:0046394	carboxylic acid biosynthetic process	21/540	443/16685	0.0528025	0.427462	0.39544	evm.TU.LG17.811/evm.TU.LG17.840/evm.TU.LG17.901/evm.TU.LG1.1100/evm.TU.LG1.1156/evm.TU.LG1.1034/evm.TU.LG1.1131/evm.TU.LG1.1132/evm.TU.LG1.1099/evm.TU.LG1.991/evm.TU.LG1.908/evm.TU.LG1.909/evm.TU.LG1.1171/evm.TU.LG1.1081/evm.TU.LG1.1279/evm.TU.LG18.367/evm.TU.LG18.351/evm.TU.LG10.704/evm.TU.LG10.698/evm.TU.LG10.708/evm.TU.LG10.699	21
BP	GO:0030833	regulation of actin filament polymerization	14/540	268/16685	0.0540599	0.429238	0.397083	evm.TU.LG17.828/evm.TU.LG17.829/evm.TU.LG17.907/evm.TU.LG1.1031/evm.TU.LG1.1094/evm.TU.LG1.1096/evm.TU.LG1.1032/evm.TU.LG1.920/evm.TU.LG1.919/evm.TU.LG1.1095/evm.TU.LG18.381/evm.TU.LG18.379/evm.TU.LG18.380/evm.TU.LG10.710	14
BP	GO:0007614	short-term memory	7/540	105/16685	0.0540998	0.429238	0.397083	evm.TU.LG17.864/evm.TU.LG17.907/evm.TU.LG17.921/evm.TU.LG1.1094/evm.TU.LG1.1096/evm.TU.LG1.1095/evm.TU.LG1.1077	7
BP	GO:0016318	ommatidial rotation	6/540	84/16685	0.0547163	0.429238	0.397083	evm.TU.LG1.978/evm.TU.LG1.979/evm.TU.LG1.993/evm.TU.LG1.1244/evm.TU.LG1.1243/evm.TU.LG1.992	6
BP	GO:0033673	negative regulation of kinase activity	19/540	394/16685	0.0551577	0.429238	0.397083	evm.TU.LG17.912/evm.TU.LG17.914/evm.TU.LG17.827/evm.TU.LG17.833/evm.TU.LG17.913/evm.TU.LG1.1053/evm.TU.LG1.1011/evm.TU.LG1.1079/evm.TU.LG1.1061/evm.TU.LG1.921/evm.TU.LG1.976/evm.TU.LG1.1051/evm.TU.LG1.1056/evm.TU.LG1.1052/evm.TU.LG1.1143/evm.TU.LG18.342/evm.TU.LG18.341/evm.TU.LG18.340/evm.TU.LG10.681	19
BP	GO:0061436	establishment of skin barrier	3/540	27/16685	0.0554897	0.429238	0.397083	evm.TU.LG1.1195/evm.TU.LG1.1198/evm.TU.LG1.1196	3
BP	GO:0007415	defasciculation of motor neuron axon	2/540	12/16685	0.0556784	0.429238	0.397083	evm.TU.LG17.799/evm.TU.LG17.800	2
BP	GO:0071499	cellular response to laminar fluid shear stress	2/540	12/16685	0.0556784	0.429238	0.397083	evm.TU.LG17.901/evm.TU.LG17.942	2
BP	GO:1902093	positive regulation of flagellated sperm motility	2/540	12/16685	0.0556784	0.429238	0.397083	evm.TU.LG1.1131/evm.TU.LG1.1132	2
BP	GO:1904994	regulation of leukocyte adhesion to vascular endothelial cell	2/540	12/16685	0.0556784	0.429238	0.397083	evm.TU.LG17.942/evm.TU.LG1.1069	2
BP	GO:2000138	positive regulation of cell proliferation involved in heart morphogenesis	2/540	12/16685	0.0556784	0.429238	0.397083	evm.TU.LG17.855/evm.TU.LG17.856	2
BP	GO:2000155	positive regulation of cilium-dependent cell motility	2/540	12/16685	0.0556784	0.429238	0.397083	evm.TU.LG1.1131/evm.TU.LG1.1132	2
BP	GO:0070936	protein K48-linked ubiquitination	5/540	64/16685	0.0558935	0.429238	0.397083	evm.TU.LG17.813/evm.TU.LG1.913/evm.TU.LG1.912/evm.TU.LG10.687/evm.TU.LG10.688	5
BP	GO:0042632	cholesterol homeostasis	7/540	106/16685	0.0563909	0.429238	0.397083	evm.TU.LG1.1027/evm.TU.LG1.986/evm.TU.LG1.888/evm.TU.LG1.904/evm.TU.LG1.1143/evm.TU.LG18.345/evm.TU.LG10.704	7
BP	GO:0055092	sterol homeostasis	7/540	106/16685	0.0563909	0.429238	0.397083	evm.TU.LG1.1027/evm.TU.LG1.986/evm.TU.LG1.888/evm.TU.LG1.904/evm.TU.LG1.1143/evm.TU.LG18.345/evm.TU.LG10.704	7
BP	GO:0003351	epithelial cilium movement involved in extracellular fluid movement	4/540	45/16685	0.0569801	0.429238	0.397083	evm.TU.LG17.854/evm.TU.LG1.938/evm.TU.LG1.1204/evm.TU.LG18.303	4
BP	GO:0006735	NADH regeneration	4/540	45/16685	0.0569801	0.429238	0.397083	evm.TU.LG1.1131/evm.TU.LG1.1132/evm.TU.LG10.698/evm.TU.LG10.699	4
BP	GO:0007526	larval somatic muscle development	5/540	65/16685	0.0590163	0.440657	0.407647	evm.TU.LG17.814/evm.TU.LG17.879/evm.TU.LG17.881_evm.TU.LG17.882/evm.TU.LG17.880/evm.TU.LG1.1079	5
BP	GO:0071711	basement membrane organization	6/540	86/16685	0.0600411	0.440657	0.407647	evm.TU.LG1.956/evm.TU.LG1.955/evm.TU.LG1.977/evm.TU.LG1.954/evm.TU.LG1.1232/evm.TU.LG1.1231	6
BP	GO:0006930	substrate-dependent cell migration, cell extension	3/540	28/16685	0.0607096	0.440657	0.407647	evm.TU.LG1.979/evm.TU.LG1.993/evm.TU.LG1.992	3
BP	GO:0010896	regulation of triglyceride catabolic process	3/540	28/16685	0.0607096	0.440657	0.407647	evm.TU.LG1.1010/evm.TU.LG1.1009/evm.TU.LG1.888	3
BP	GO:0030194	positive regulation of blood coagulation	3/540	28/16685	0.0607096	0.440657	0.407647	evm.TU.LG1.1272/evm.TU.LG1.1010/evm.TU.LG1.1009	3
BP	GO:0036303	lymph vessel morphogenesis	3/540	28/16685	0.0607096	0.440657	0.407647	evm.TU.LG1.1140/evm.TU.LG1.1142/evm.TU.LG1.1141	3
BP	GO:1900048	positive regulation of hemostasis	3/540	28/16685	0.0607096	0.440657	0.407647	evm.TU.LG1.1272/evm.TU.LG1.1010/evm.TU.LG1.1009	3
BP	GO:0033301	cell cycle comprising mitosis without cytokinesis	4/540	46/16685	0.0608804	0.440657	0.407647	evm.TU.LG17.907/evm.TU.LG1.1094/evm.TU.LG1.1096/evm.TU.LG1.1095	4
BP	GO:0071174	mitotic spindle checkpoint signaling	4/540	46/16685	0.0608804	0.440657	0.407647	evm.TU.LG18.267/evm.TU.LG18.268/evm.TU.LG18.343/evm.TU.LG10.670	4
BP	GO:1901659	glycosyl compound biosynthetic process	5/540	66/16685	0.0622368	0.440657	0.407647	evm.TU.LG17.923/evm.TU.LG1.986/evm.TU.LG1.1181/evm.TU.LG18.275/evm.TU.LG10.714	5
BP	GO:0050982	detection of mechanical stimulus	6/540	87/16685	0.0628151	0.440657	0.407647	evm.TU.LG1.1069/evm.TU.LG1.1191/evm.TU.LG1.1140/evm.TU.LG1.1190/evm.TU.LG1.1142/evm.TU.LG1.1141	6
BP	GO:0006809	nitric oxide biosynthetic process	7/540	109/16685	0.0636211	0.440657	0.407647	evm.TU.LG17.901/evm.TU.LG17.942/evm.TU.LG1.1094/evm.TU.LG1.1096/evm.TU.LG1.1268/evm.TU.LG1.1095/evm.TU.LG1.1152	7
BP	GO:0000054	ribosomal subunit export from nucleus	2/540	13/16685	0.0644261	0.440657	0.407647	evm.TU.LG1.884/evm.TU.LG1.895	2
BP	GO:0003353	positive regulation of cilium movement	2/540	13/16685	0.0644261	0.440657	0.407647	evm.TU.LG1.1131/evm.TU.LG1.1132	2
BP	GO:0016559	peroxisome fission	2/540	13/16685	0.0644261	0.440657	0.407647	evm.TU.LG1.986/evm.TU.LG18.302	2
BP	GO:0033750	ribosome localization	2/540	13/16685	0.0644261	0.440657	0.407647	evm.TU.LG1.884/evm.TU.LG1.895	2
BP	GO:0034392	negative regulation of smooth muscle cell apoptotic process	2/540	13/16685	0.0644261	0.440657	0.407647	evm.TU.LG1.1010/evm.TU.LG1.1009	2
BP	GO:0035646	endosome to melanosome transport	2/540	13/16685	0.0644261	0.440657	0.407647	evm.TU.LG18.390/evm.TU.LG18.358	2
BP	GO:0035736	cell proliferation involved in compound eye morphogenesis	2/540	13/16685	0.0644261	0.440657	0.407647	evm.TU.LG1.922/evm.TU.LG1.923	2
BP	GO:0043974	histone H3-K27 acetylation	2/540	13/16685	0.0644261	0.440657	0.407647	evm.TU.LG1.1076/evm.TU.LG1.1075	2
BP	GO:0045035	sensory organ precursor cell division	2/540	13/16685	0.0644261	0.440657	0.407647	evm.TU.LG1.1157/evm.TU.LG1.1158	2
BP	GO:0060355	positive regulation of cell adhesion molecule production	2/540	13/16685	0.0644261	0.440657	0.407647	evm.TU.LG1.1076/evm.TU.LG1.1075	2
BP	GO:0061304	retinal blood vessel morphogenesis	2/540	13/16685	0.0644261	0.440657	0.407647	evm.TU.LG18.359/evm.TU.LG18.360	2
BP	GO:0070508	cholesterol import	2/540	13/16685	0.0644261	0.440657	0.407647	evm.TU.LG1.904/evm.TU.LG18.345	2
BP	GO:0086042	cardiac muscle cell-cardiac muscle cell adhesion	2/540	13/16685	0.0644261	0.440657	0.407647	evm.TU.LG1.1191/evm.TU.LG1.1190	2
BP	GO:0099550	trans-synaptic signaling, modulating synaptic transmission	2/540	13/16685	0.0644261	0.440657	0.407647	evm.TU.LG18.354/evm.TU.LG18.355	2
BP	GO:0010573	vascular endothelial growth factor production	4/540	47/16685	0.0649184	0.440657	0.407647	evm.TU.LG1.1107/evm.TU.LG1.1106/evm.TU.LG1.1105/evm.TU.LG1.1045	4
BP	GO:0018996	molting cycle, collagen and cuticulin-based cuticle	4/540	47/16685	0.0649184	0.440657	0.407647	evm.TU.LG17.824/evm.TU.LG10.690/evm.TU.LG10.692/evm.TU.LG10.691	4
BP	GO:0040040	thermosensory behavior	4/540	47/16685	0.0649184	0.440657	0.407647	evm.TU.LG17.925/evm.TU.LG1.1103/evm.TU.LG1.1076/evm.TU.LG1.1075	4
BP	GO:0036445	neuronal stem cell division	8/540	132/16685	0.0650166	0.440657	0.407647	evm.TU.LG17.924/evm.TU.LG1.978/evm.TU.LG1.979/evm.TU.LG1.1280_evm.TU.LG1.1281/evm.TU.LG1.993/evm.TU.LG1.1244/evm.TU.LG1.1243/evm.TU.LG1.992	8
BP	GO:0010765	positive regulation of sodium ion transport	5/540	67/16685	0.0655548	0.441282	0.408225	evm.TU.LG17.835/evm.TU.LG1.1094/evm.TU.LG1.1096/evm.TU.LG1.1095/evm.TU.LG18.296	5
BP	GO:0021516	dorsal spinal cord development	3/540	29/16685	0.0661497	0.441282	0.408225	evm.TU.LG17.848/evm.TU.LG17.925/evm.TU.LG1.1201	3
BP	GO:0030917	midbrain-hindbrain boundary development	3/540	29/16685	0.0661497	0.441282	0.408225	evm.TU.LG17.814/evm.TU.LG1.906/evm.TU.LG1.1203	3
BP	GO:0060215	primitive hemopoiesis	3/540	29/16685	0.0661497	0.441282	0.408225	evm.TU.LG1.920/evm.TU.LG1.919/evm.TU.LG1.1188	3
BP	GO:0032945	negative regulation of mononuclear cell proliferation	5/540	68/16685	0.0689698	0.453136	0.419191	evm.TU.LG1.913/evm.TU.LG1.976/evm.TU.LG1.912/evm.TU.LG18.267/evm.TU.LG18.268	5
BP	GO:0014046	dopamine secretion	4/540	48/16685	0.0690928	0.453136	0.419191	evm.TU.LG17.848/evm.TU.LG1.1069/evm.TU.LG1.1043/evm.TU.LG1.1040	4
BP	GO:0014059	regulation of dopamine secretion	4/540	48/16685	0.0690928	0.453136	0.419191	evm.TU.LG17.848/evm.TU.LG1.1069/evm.TU.LG1.1043/evm.TU.LG1.1040	4
BP	GO:0048172	regulation of short-term neuronal synaptic plasticity	4/540	48/16685	0.0690928	0.453136	0.419191	evm.TU.LG17.907/evm.TU.LG1.1094/evm.TU.LG1.1096/evm.TU.LG1.1095	4
BP	GO:0035821	modulation of process of another organism	9/540	157/16685	0.0693068	0.453901	0.419898	evm.TU.LG1.1042/evm.TU.LG1.1079/evm.TU.LG1.1059/evm.TU.LG1.999/evm.TU.LG1.1004/evm.TU.LG1.1060/evm.TU.LG1.1058/evm.TU.LG1.1039/evm.TU.LG10.679	9
BP	GO:0051983	regulation of chromosome segregation	12/540	230/16685	0.0712812	0.459573	0.425146	evm.TU.LG1.1042/evm.TU.LG1.878/evm.TU.LG1.1004/evm.TU.LG1.1039/evm.TU.LG1.877/evm.TU.LG18.331/evm.TU.LG18.267/evm.TU.LG18.268/evm.TU.LG18.348/evm.TU.LG18.347/evm.TU.LG18.343/evm.TU.LG10.670	12
BP	GO:0050820	positive regulation of coagulation	3/540	30/16685	0.0718045	0.459573	0.425146	evm.TU.LG1.1272/evm.TU.LG1.1010/evm.TU.LG1.1009	3
BP	GO:0051036	regulation of endosome size	3/540	30/16685	0.0718045	0.459573	0.425146	evm.TU.LG10.690/evm.TU.LG10.692/evm.TU.LG10.691	3
BP	GO:0001894	tissue homeostasis	19/540	408/16685	0.0724083	0.459573	0.425146	evm.TU.LG17.918/evm.TU.LG17.833/evm.TU.LG1.1053/evm.TU.LG1.1011/evm.TU.LG1.978/evm.TU.LG1.979/evm.TU.LG1.1268/evm.TU.LG1.993/evm.TU.LG1.910/evm.TU.LG1.1244/evm.TU.LG1.1243/evm.TU.LG1.1051/evm.TU.LG1.1188/evm.TU.LG1.1052/evm.TU.LG1.992/evm.TU.LG18.352/evm.TU.LG18.267/evm.TU.LG18.268/evm.TU.LG10.669	19
BP	GO:0070374	positive regulation of ERK1 and ERK2 cascade	12/540	231/16685	0.073102	0.459573	0.425146	evm.TU.LG1.1107/evm.TU.LG1.1043/evm.TU.LG1.1011/evm.TU.LG1.978/evm.TU.LG1.1106/evm.TU.LG1.1105/evm.TU.LG1.1045/evm.TU.LG1.1040/evm.TU.LG18.364/evm.TU.LG18.352/evm.TU.LG18.374/evm.TU.LG10.704	12
BP	GO:0060004	reflex	4/540	49/16685	0.073402	0.459573	0.425146	evm.TU.LG17.907/evm.TU.LG1.1094/evm.TU.LG1.1096/evm.TU.LG1.1095	4
BP	GO:0071827	plasma lipoprotein particle organization	4/540	49/16685	0.073402	0.459573	0.425146	evm.TU.LG17.799/evm.TU.LG17.800/evm.TU.LG1.1027/evm.TU.LG1.1103	4
BP	GO:0000050	urea cycle	2/540	14/16685	0.0735969	0.459573	0.425146	evm.TU.LG17.901/evm.TU.LG1.1279	2
BP	GO:0001780	neutrophil homeostasis	2/540	14/16685	0.0735969	0.459573	0.425146	evm.TU.LG18.298/evm.TU.LG18.297	2
BP	GO:0045141	meiotic telomere clustering	2/540	14/16685	0.0735969	0.459573	0.425146	evm.TU.LG18.267/evm.TU.LG18.268	2
BP	GO:0051409	response to nitrosative stress	2/540	14/16685	0.0735969	0.459573	0.425146	evm.TU.LG18.267/evm.TU.LG18.268	2
BP	GO:0090220	chromosome localization to nuclear envelope involved in homologous chromosome segregation	2/540	14/16685	0.0735969	0.459573	0.425146	evm.TU.LG18.267/evm.TU.LG18.268	2
BP	GO:0090336	positive regulation of brown fat cell differentiation	2/540	14/16685	0.0735969	0.459573	0.425146	evm.TU.LG18.298/evm.TU.LG18.297	2
BP	GO:2001228	regulation of response to gamma radiation	2/540	14/16685	0.0735969	0.459573	0.425146	evm.TU.LG18.267/evm.TU.LG18.268	2
BP	GO:0014074	response to purine-containing compound	14/540	281/16685	0.0736224	0.459573	0.425146	evm.TU.LG17.828/evm.TU.LG17.829/evm.TU.LG17.901/evm.TU.LG17.910/evm.TU.LG17.909/evm.TU.LG1.1274/evm.TU.LG1.1273/evm.TU.LG1.988/evm.TU.LG1.991/evm.TU.LG1.1246/evm.TU.LG18.352/evm.TU.LG18.267/evm.TU.LG18.332/evm.TU.LG18.268	14
BP	GO:0006959	humoral immune response	14/540	282/16685	0.0752966	0.466632	0.431676	evm.TU.LG1.1107/evm.TU.LG1.972/evm.TU.LG1.982/evm.TU.LG1.913/evm.TU.LG1.1106/evm.TU.LG1.1252/evm.TU.LG1.896/evm.TU.LG1.1278/evm.TU.LG1.898/evm.TU.LG1.897/evm.TU.LG1.1105/evm.TU.LG1.912/evm.TU.LG1.1045/evm.TU.LG10.712	14
BP	GO:1902806	regulation of cell cycle G1/S phase transition	13/540	257/16685	0.0753537	0.466632	0.431676	evm.TU.LG17.927/evm.TU.LG17.832/evm.TU.LG17.942/evm.TU.LG1.1140/evm.TU.LG1.878/evm.TU.LG1.1076/evm.TU.LG1.1142/evm.TU.LG1.1075/evm.TU.LG1.1141/evm.TU.LG1.877/evm.TU.LG18.267/evm.TU.LG18.268/evm.TU.LG10.726	13
BP	GO:0010884	positive regulation of lipid storage	5/540	70/16685	0.0760891	0.469317	0.434159	evm.TU.LG1.1107/evm.TU.LG1.1106/evm.TU.LG1.888/evm.TU.LG1.1105/evm.TU.LG1.1045	5
BP	GO:0086001	cardiac muscle cell action potential	7/540	114/16685	0.0768682	0.472026	0.436666	evm.TU.LG17.860/evm.TU.LG17.861/evm.TU.LG17.862/evm.TU.LG1.1191/evm.TU.LG1.1190/evm.TU.LG18.295/evm.TU.LG18.296	7
BP	GO:0042135	neurotransmitter catabolic process	3/540	31/16685	0.0776678	0.472026	0.436666	evm.TU.LG18.325/evm.TU.LG18.351/evm.TU.LG18.294	3
BP	GO:0048745	smooth muscle tissue development	3/540	31/16685	0.0776678	0.472026	0.436666	evm.TU.LG18.280/evm.TU.LG18.281/evm.TU.LG18.279	3
BP	GO:0051156	glucose 6-phosphate metabolic process	3/540	31/16685	0.0776678	0.472026	0.436666	evm.TU.LG1.1131/evm.TU.LG1.1132/evm.TU.LG10.708	3
BP	GO:0140747	regulation of ncRNA transcription	3/540	31/16685	0.0776678	0.472026	0.436666	evm.TU.LG1.1008/evm.TU.LG10.673/evm.TU.LG10.674	3
BP	GO:0006858	extracellular transport	4/540	50/16685	0.0778444	0.472026	0.436666	evm.TU.LG17.854/evm.TU.LG1.938/evm.TU.LG1.1204/evm.TU.LG18.303	4
BP	GO:0097178	ruffle assembly	4/540	50/16685	0.0778444	0.472026	0.436666	evm.TU.LG17.827/evm.TU.LG18.342/evm.TU.LG18.341/evm.TU.LG18.340	4
BP	GO:0003341	cilium movement	11/540	209/16685	0.0779456	0.472027	0.436666	evm.TU.LG17.892/evm.TU.LG17.854/evm.TU.LG1.1131/evm.TU.LG1.1132/evm.TU.LG1.938/evm.TU.LG1.1204/evm.TU.LG1.1262/evm.TU.LG1.1122/evm.TU.LG18.303/evm.TU.LG10.698/evm.TU.LG10.699	11
BP	GO:0008630	intrinsic apoptotic signaling pathway in response to DNA damage	8/540	138/16685	0.079617	0.481384	0.445322	evm.TU.LG17.918/evm.TU.LG17.927/evm.TU.LG1.1069/evm.TU.LG1.1038/evm.TU.LG1.1041/evm.TU.LG1.888/evm.TU.LG18.267/evm.TU.LG18.268	8
BP	GO:0042220	response to cocaine	7/540	115/16685	0.0796973	0.481384	0.445322	evm.TU.LG17.833/evm.TU.LG17.910/evm.TU.LG17.909/evm.TU.LG1.1094/evm.TU.LG1.1096/evm.TU.LG1.1013/evm.TU.LG1.1095	7
BP	GO:0046683	response to organophosphorus	12/540	235/16685	0.0806826	0.484868	0.448546	evm.TU.LG17.828/evm.TU.LG17.829/evm.TU.LG17.901/evm.TU.LG17.910/evm.TU.LG17.909/evm.TU.LG1.1274/evm.TU.LG1.1273/evm.TU.LG1.988/evm.TU.LG1.991/evm.TU.LG1.1246/evm.TU.LG18.352/evm.TU.LG18.332	12
BP	GO:0097581	lamellipodium organization	9/540	162/16685	0.0807218	0.484868	0.448546	evm.TU.LG17.828/evm.TU.LG17.829/evm.TU.LG17.827/evm.TU.LG1.1094/evm.TU.LG1.1096/evm.TU.LG1.977/evm.TU.LG1.1221/evm.TU.LG1.1095/evm.TU.LG1.1222	9
BP	GO:0032271	regulation of protein polymerization	17/540	363/16685	0.0824204	0.485902	0.449502	evm.TU.LG17.828/evm.TU.LG17.829/evm.TU.LG17.907/evm.TU.LG1.1031/evm.TU.LG1.1094/evm.TU.LG1.1096/evm.TU.LG1.1032/evm.TU.LG1.920/evm.TU.LG1.919/evm.TU.LG1.1095/evm.TU.LG1.1110/evm.TU.LG18.381/evm.TU.LG18.379/evm.TU.LG18.380/evm.TU.LG18.348/evm.TU.LG18.347/evm.TU.LG10.710	17
BP	GO:0030317	flagellated sperm motility	7/540	116/16685	0.0825861	0.485902	0.449502	evm.TU.LG1.1131/evm.TU.LG1.1132/evm.TU.LG1.938/evm.TU.LG1.1204/evm.TU.LG1.1122/evm.TU.LG10.698/evm.TU.LG10.699	7
BP	GO:0002327	immature B cell differentiation	2/540	15/16685	0.0831545	0.485902	0.449502	evm.TU.LG18.267/evm.TU.LG18.268	2
BP	GO:0019321	pentose metabolic process	2/540	15/16685	0.0831545	0.485902	0.449502	evm.TU.LG1.1238/evm.TU.LG1.1239	2
BP	GO:0030210	heparin biosynthetic process	2/540	15/16685	0.0831545	0.485902	0.449502	evm.TU.LG1.1238/evm.TU.LG1.1239	2
BP	GO:1902358	sulfate transmembrane transport	2/540	15/16685	0.0831545	0.485902	0.449502	evm.TU.LG1.1112/evm.TU.LG1.1163	2
BP	GO:1903332	regulation of protein folding	2/540	15/16685	0.0831545	0.485902	0.449502	evm.TU.LG17.910/evm.TU.LG17.909	2
BP	GO:1903830	magnesium ion transmembrane transport	2/540	15/16685	0.0831545	0.485902	0.449502	evm.TU.LG1.1208/evm.TU.LG1.1024	2
BP	GO:0045103	intermediate filament-based process	5/540	72/16685	0.0835901	0.486238	0.449813	evm.TU.LG1.1195/evm.TU.LG1.1198/evm.TU.LG1.910/evm.TU.LG1.1196/evm.TU.LG18.306	5
BP	GO:0034390	smooth muscle cell apoptotic process	3/540	32/16685	0.0837334	0.486238	0.449813	evm.TU.LG1.1010/evm.TU.LG1.1009/evm.TU.LG1.1056	3
BP	GO:0006817	phosphate ion transport	3/540	33/16685	0.0899947	0.512953	0.474527	evm.TU.LG1.1112/evm.TU.LG10.704/evm.TU.LG10.678	3
BP	GO:0033522	histone H2A ubiquitination	3/540	33/16685	0.0899947	0.512953	0.474527	evm.TU.LG17.814/evm.TU.LG18.315/evm.TU.LG10.680	3
BP	GO:0030858	positive regulation of epithelial cell differentiation	5/540	74/16685	0.0914666	0.512953	0.474527	evm.TU.LG17.848/evm.TU.LG17.887/evm.TU.LG17.854/evm.TU.LG18.348/evm.TU.LG18.347	5
BP	GO:0046667	compound eye retinal cell programmed cell death	5/540	74/16685	0.0914666	0.512953	0.474527	evm.TU.LG17.907/evm.TU.LG17.849/evm.TU.LG1.1094/evm.TU.LG1.1096/evm.TU.LG1.1095	5
BP	GO:0045167	asymmetric protein localization involved in cell fate determination	4/540	53/16685	0.0919509	0.512953	0.474527	evm.TU.LG17.924/evm.TU.LG1.932/evm.TU.LG1.934/evm.TU.LG1.933	4
BP	GO:0007349	cellularization	10/540	191/16685	0.0922892	0.512953	0.474527	evm.TU.LG17.907/evm.TU.LG1.1094/evm.TU.LG1.1096/evm.TU.LG1.1042/evm.TU.LG1.910/evm.TU.LG1.1004/evm.TU.LG1.1095/evm.TU.LG1.911/evm.TU.LG1.1039/evm.TU.LG18.331	10
BP	GO:0002440	production of molecular mediator of immune response	12/540	241/16685	0.0929521	0.512953	0.474527	evm.TU.LG1.928/evm.TU.LG1.1136/evm.TU.LG1.1205/evm.TU.LG1.976/evm.TU.LG1.896/evm.TU.LG1.1278/evm.TU.LG1.929/evm.TU.LG1.898/evm.TU.LG1.897/evm.TU.LG18.267/evm.TU.LG18.268/evm.TU.LG10.712	12
BP	GO:2000045	regulation of G1/S transition of mitotic cell cycle	12/540	241/16685	0.0929521	0.512953	0.474527	evm.TU.LG17.927/evm.TU.LG17.942/evm.TU.LG1.1140/evm.TU.LG1.878/evm.TU.LG1.1076/evm.TU.LG1.1142/evm.TU.LG1.1075/evm.TU.LG1.1141/evm.TU.LG1.877/evm.TU.LG18.267/evm.TU.LG18.268/evm.TU.LG10.726	12
BP	GO:0003330	regulation of extracellular matrix constituent secretion	2/540	16/16685	0.0930643	0.512953	0.474527	evm.TU.LG1.1232/evm.TU.LG1.1231	2
BP	GO:0006448	regulation of translational elongation	2/540	16/16685	0.0930643	0.512953	0.474527	evm.TU.LG18.354/evm.TU.LG18.355	2
BP	GO:0033033	negative regulation of myeloid cell apoptotic process	2/540	16/16685	0.0930643	0.512953	0.474527	evm.TU.LG1.1010/evm.TU.LG1.1009	2
BP	GO:0071938	vitamin A transport	2/540	16/16685	0.0930643	0.512953	0.474527	evm.TU.LG1.1029/evm.TU.LG1.1028	2
BP	GO:2000696	regulation of epithelial cell differentiation involved in kidney development	2/540	16/16685	0.0930643	0.512953	0.474527	evm.TU.LG17.848/evm.TU.LG17.887	2
BP	GO:0000266	mitochondrial fission	5/540	75/16685	0.0955434	0.522909	0.483737	evm.TU.LG17.907/evm.TU.LG1.1094/evm.TU.LG1.1096/evm.TU.LG1.1095/evm.TU.LG18.302	5
BP	GO:0071732	cellular response to nitric oxide	3/540	34/16685	0.0964451	0.522999	0.48382	evm.TU.LG1.1094/evm.TU.LG1.1096/evm.TU.LG1.1095	3
BP	GO:0019048	modulation by virus of host process	4/540	54/16685	0.0969057	0.522999	0.48382	evm.TU.LG1.1042/evm.TU.LG1.999/evm.TU.LG1.1004/evm.TU.LG1.1039	4
BP	GO:0060428	lung epithelium development	4/540	54/16685	0.0969057	0.522999	0.48382	evm.TU.LG1.1140/evm.TU.LG1.1142/evm.TU.LG1.1141/evm.TU.LG10.704	4
BP	GO:0034394	protein localization to cell surface	6/540	98/16685	0.0982085	0.528806	0.489192	evm.TU.LG17.917/evm.TU.LG17.919/evm.TU.LG1.1232/evm.TU.LG1.1231/evm.TU.LG1.904/evm.TU.LG1.1143	6
BP	GO:0042100	B cell proliferation	5/540	76/16685	0.0997111	0.53096	0.491184	evm.TU.LG1.913/evm.TU.LG1.976/evm.TU.LG1.912/evm.TU.LG18.267/evm.TU.LG18.268	5
BP	GO:0002700	regulation of production of molecular mediator of immune response	9/540	170/16685	0.101217	0.53096	0.491184	evm.TU.LG1.928/evm.TU.LG1.1136/evm.TU.LG1.976/evm.TU.LG1.896/evm.TU.LG1.1278/evm.TU.LG1.929/evm.TU.LG1.898/evm.TU.LG1.897/evm.TU.LG10.712	9
BP	GO:0008594	photoreceptor cell morphogenesis	4/540	55/16685	0.101983	0.53096	0.491184	evm.TU.LG17.849/evm.TU.LG1.996/evm.TU.LG1.906/evm.TU.LG1.997	4
BP	GO:0036335	intestinal stem cell homeostasis	4/540	55/16685	0.101983	0.53096	0.491184	evm.TU.LG17.833/evm.TU.LG17.910/evm.TU.LG17.909/evm.TU.LG1.977	4
BP	GO:0010811	positive regulation of cell-substrate adhesion	10/540	195/16685	0.102212	0.53096	0.491184	evm.TU.LG1.956/evm.TU.LG1.1191/evm.TU.LG1.1094/evm.TU.LG1.1190/evm.TU.LG1.955/evm.TU.LG1.1096/evm.TU.LG1.978/evm.TU.LG1.954/evm.TU.LG1.1095/evm.TU.LG10.710	10
BP	GO:0007597	blood coagulation, intrinsic pathway	2/540	17/16685	0.103294	0.53096	0.491184	evm.TU.LG1.1010/evm.TU.LG1.1009	2
BP	GO:0016045	detection of bacterium	2/540	17/16685	0.103294	0.53096	0.491184	evm.TU.LG1.972/evm.TU.LG1.999	2
BP	GO:0048251	elastic fiber assembly	2/540	17/16685	0.103294	0.53096	0.491184	evm.TU.LG1.1244/evm.TU.LG1.1243	2
BP	GO:0060352	cell adhesion molecule production	2/540	17/16685	0.103294	0.53096	0.491184	evm.TU.LG1.1076/evm.TU.LG1.1075	2
BP	GO:0060539	diaphragm development	2/540	17/16685	0.103294	0.53096	0.491184	evm.TU.LG17.901/evm.TU.LG18.277	2
BP	GO:0061066	positive regulation of dauer larval development	2/540	17/16685	0.103294	0.53096	0.491184	evm.TU.LG18.362/evm.TU.LG18.363	2
BP	GO:0070914	UV-damage excision repair	2/540	17/16685	0.103294	0.53096	0.491184	evm.TU.LG1.1038/evm.TU.LG1.1041	2
BP	GO:0071941	nitrogen cycle metabolic process	2/540	17/16685	0.103294	0.53096	0.491184	evm.TU.LG17.901/evm.TU.LG1.1279	2
BP	GO:0090399	replicative senescence	2/540	17/16685	0.103294	0.53096	0.491184	evm.TU.LG18.267/evm.TU.LG18.268	2
BP	GO:0098543	detection of other organism	2/540	17/16685	0.103294	0.53096	0.491184	evm.TU.LG1.972/evm.TU.LG1.999	2
BP	GO:0051348	negative regulation of transferase activity	19/540	431/16685	0.108013	0.548602	0.507505	evm.TU.LG17.912/evm.TU.LG17.914/evm.TU.LG17.827/evm.TU.LG17.833/evm.TU.LG17.913/evm.TU.LG1.1053/evm.TU.LG1.1011/evm.TU.LG1.1079/evm.TU.LG1.1061/evm.TU.LG1.921/evm.TU.LG1.976/evm.TU.LG1.1051/evm.TU.LG1.1056/evm.TU.LG1.1052/evm.TU.LG1.1143/evm.TU.LG18.342/evm.TU.LG18.341/evm.TU.LG18.340/evm.TU.LG10.681	19
BP	GO:0055006	cardiac cell development	9/540	173/16685	0.109605	0.548602	0.507505	evm.TU.LG17.855/evm.TU.LG17.856/evm.TU.LG17.878/evm.TU.LG1.979/evm.TU.LG1.993/evm.TU.LG1.1244/evm.TU.LG1.1243/evm.TU.LG1.1056/evm.TU.LG1.992	9
BP	GO:0036075	replacement ossification	3/540	36/16685	0.109885	0.548602	0.507505	evm.TU.LG18.342/evm.TU.LG18.341/evm.TU.LG18.340	3
BP	GO:0040015	negative regulation of multicellular organism growth	3/540	36/16685	0.109885	0.548602	0.507505	evm.TU.LG10.690/evm.TU.LG10.692/evm.TU.LG10.691	3
BP	GO:0048266	behavioral response to pain	3/540	36/16685	0.109885	0.548602	0.507505	evm.TU.LG17.797/evm.TU.LG17.843/evm.TU.LG17.796	3
BP	GO:0050965	detection of temperature stimulus involved in sensory perception of pain	3/540	36/16685	0.109885	0.548602	0.507505	evm.TU.LG17.899/evm.TU.LG17.898/evm.TU.LG1.1069	3
BP	GO:0070584	mitochondrion morphogenesis	3/540	36/16685	0.109885	0.548602	0.507505	evm.TU.LG1.983/evm.TU.LG18.302/evm.TU.LG18.312	3
BP	GO:0097065	anterior head development	3/540	36/16685	0.109885	0.548602	0.507505	evm.TU.LG1.922/evm.TU.LG1.906/evm.TU.LG1.923	3
BP	GO:0071260	cellular response to mechanical stimulus	8/540	149/16685	0.111042	0.552941	0.511519	evm.TU.LG1.978/evm.TU.LG1.979/evm.TU.LG1.993/evm.TU.LG1.1244/evm.TU.LG1.1092/evm.TU.LG1.1243/evm.TU.LG1.992/evm.TU.LG18.332	8
BP	GO:0035735	intraciliary transport involved in cilium assembly	4/540	57/16685	0.112494	0.552941	0.511519	evm.TU.LG1.996/evm.TU.LG1.997/evm.TU.LG18.362/evm.TU.LG18.363	4
BP	GO:1900026	positive regulation of substrate adhesion-dependent cell spreading	4/540	57/16685	0.112494	0.552941	0.511519	evm.TU.LG1.1094/evm.TU.LG1.1096/evm.TU.LG1.1095/evm.TU.LG10.710	4
BP	GO:0031664	regulation of lipopolysaccharide-mediated signaling pathway	2/540	18/16685	0.113811	0.552941	0.511519	evm.TU.LG1.1272/evm.TU.LG1.1011	2
BP	GO:0060263	regulation of respiratory burst	2/540	18/16685	0.113811	0.552941	0.511519	evm.TU.LG1.1010/evm.TU.LG1.1009	2
BP	GO:2001252	positive regulation of chromosome organization	14/540	302/16685	0.114004	0.552941	0.511519	evm.TU.LG17.855/evm.TU.LG17.864/evm.TU.LG17.899/evm.TU.LG17.898/evm.TU.LG1.891/evm.TU.LG1.977/evm.TU.LG1.890/evm.TU.LG1.1074/evm.TU.LG1.1279/evm.TU.LG18.331/evm.TU.LG18.267/evm.TU.LG18.268/evm.TU.LG18.348/evm.TU.LG18.347	14
BP	GO:0001539	cilium or flagellum-dependent cell motility	8/540	150/16685	0.114193	0.552941	0.511519	evm.TU.LG17.854/evm.TU.LG1.1131/evm.TU.LG1.1132/evm.TU.LG1.938/evm.TU.LG1.1204/evm.TU.LG1.1122/evm.TU.LG10.698/evm.TU.LG10.699	8
BP	GO:0043304	regulation of mast cell degranulation	3/540	37/16685	0.116861	0.560884	0.518867	evm.TU.LG10.690/evm.TU.LG10.692/evm.TU.LG10.691	3
BP	GO:0014911	positive regulation of smooth muscle cell migration	6/540	103/16685	0.117171	0.560884	0.518867	evm.TU.LG17.828/evm.TU.LG17.829/evm.TU.LG18.364/evm.TU.LG18.352/evm.TU.LG18.374/evm.TU.LG18.273	6
BP	GO:0051653	spindle localization	11/540	226/16685	0.117277	0.560884	0.518867	evm.TU.LG17.847/evm.TU.LG17.891/evm.TU.LG17.924/evm.TU.LG1.1245/evm.TU.LG1.978/evm.TU.LG1.920/evm.TU.LG1.919/evm.TU.LG1.1279/evm.TU.LG18.348/evm.TU.LG18.347/evm.TU.LG10.670	11
BP	GO:0010501	RNA secondary structure unwinding	4/540	58/16685	0.117923	0.561095	0.519062	evm.TU.LG17.877/evm.TU.LG1.967/evm.TU.LG1.982/evm.TU.LG1.1252	4
BP	GO:1902904	negative regulation of supramolecular fiber organization	12/540	253/16685	0.120729	0.571532	0.528718	evm.TU.LG17.828/evm.TU.LG17.855/evm.TU.LG17.829/evm.TU.LG1.1031/evm.TU.LG1.1032/evm.TU.LG1.1249/evm.TU.LG1.1110/evm.TU.LG18.333/evm.TU.LG18.334/evm.TU.LG18.336/evm.TU.LG18.335/evm.TU.LG10.710	12
BP	GO:0032526	response to retinoic acid	9/540	177/16685	0.121375	0.573424	0.530468	evm.TU.LG17.921/evm.TU.LG17.942/evm.TU.LG17.835/evm.TU.LG1.1027/evm.TU.LG1.1195/evm.TU.LG1.1198/evm.TU.LG1.1196/evm.TU.LG18.359/evm.TU.LG18.360	9
BP	GO:0034446	substrate adhesion-dependent cell spreading	8/540	153/16685	0.123931	0.575203	0.532113	evm.TU.LG17.827/evm.TU.LG1.918/evm.TU.LG1.1094/evm.TU.LG1.1096/evm.TU.LG1.1095/evm.TU.LG18.359/evm.TU.LG18.360/evm.TU.LG10.710	8
BP	GO:0022900	electron transport chain	9/540	178/16685	0.12442	0.575203	0.532113	evm.TU.LG17.838/evm.TU.LG1.983/evm.TU.LG1.1101/evm.TU.LG18.352/evm.TU.LG18.325/evm.TU.LG10.673/evm.TU.LG10.674/evm.TU.LG10.678/evm.TU.LG10.700	9
BP	GO:0001774	microglial cell activation	2/540	19/16685	0.124588	0.575203	0.532113	evm.TU.LG18.267/evm.TU.LG18.268	2
BP	GO:0002070	epithelial cell maturation	2/540	19/16685	0.124588	0.575203	0.532113	evm.TU.LG17.809/evm.TU.LG17.854	2
BP	GO:0002269	leukocyte activation involved in inflammatory response	2/540	19/16685	0.124588	0.575203	0.532113	evm.TU.LG18.267/evm.TU.LG18.268	2
BP	GO:0007196	adenylate cyclase-inhibiting G protein-coupled glutamate receptor signaling pathway	2/540	19/16685	0.124588	0.575203	0.532113	evm.TU.LG18.354/evm.TU.LG18.355	2
BP	GO:0035076	ecdysone receptor-mediated signaling pathway	2/540	19/16685	0.124588	0.575203	0.532113	evm.TU.LG1.1006/evm.TU.LG1.1007	2
BP	GO:0040032	post-embryonic body morphogenesis	2/540	19/16685	0.124588	0.575203	0.532113	evm.TU.LG1.891/evm.TU.LG1.890	2
BP	GO:0050930	induction of positive chemotaxis	2/540	19/16685	0.124588	0.575203	0.532113	evm.TU.LG1.1069/evm.TU.LG1.1011	2
BP	GO:0070307	lens fiber cell development	2/540	19/16685	0.124588	0.575203	0.532113	evm.TU.LG1.1031/evm.TU.LG1.1032	2
BP	GO:0090387	phagolysosome assembly involved in apoptotic cell clearance	2/540	19/16685	0.124588	0.575203	0.532113	evm.TU.LG17.876/evm.TU.LG17.875	2
BP	GO:0001570	vasculogenesis	7/540	129/16685	0.125462	0.576953	0.533732	evm.TU.LG1.1274/evm.TU.LG1.1273/evm.TU.LG18.359/evm.TU.LG18.360/evm.TU.LG18.280/evm.TU.LG18.281/evm.TU.LG18.279	7
BP	GO:0006767	water-soluble vitamin metabolic process	5/540	82/16685	0.126559	0.579712	0.536285	evm.TU.LG1.1268/evm.TU.LG18.367/evm.TU.LG18.308/evm.TU.LG18.307/evm.TU.LG18.309	5
BP	GO:0032409	regulation of transporter activity	17/540	388/16685	0.128077	0.583377	0.539675	evm.TU.LG17.835/evm.TU.LG1.1012/evm.TU.LG1.1094/evm.TU.LG1.1011/evm.TU.LG1.1096/evm.TU.LG1.1103/evm.TU.LG1.1013/evm.TU.LG1.1095/evm.TU.LG1.1279/evm.TU.LG18.295/evm.TU.LG18.296/evm.TU.LG18.332/evm.TU.LG18.354/evm.TU.LG18.355/evm.TU.LG18.277/evm.TU.LG10.694/evm.TU.LG10.712	17
BP	GO:0051258	protein polymerization	20/540	469/16685	0.12811	0.583377	0.539675	evm.TU.LG17.828/evm.TU.LG17.829/evm.TU.LG17.907/evm.TU.LG17.908/evm.TU.LG1.1245/evm.TU.LG1.1031/evm.TU.LG1.1094/evm.TU.LG1.1096/evm.TU.LG1.1032/evm.TU.LG1.920/evm.TU.LG1.919/evm.TU.LG1.1095/evm.TU.LG1.953/evm.TU.LG1.1110/evm.TU.LG18.381/evm.TU.LG18.379/evm.TU.LG18.380/evm.TU.LG18.348/evm.TU.LG18.347/evm.TU.LG10.710	20
BP	GO:0030049	muscle filament sliding	4/540	60/16685	0.129112	0.584715	0.540913	evm.TU.LG1.1031/evm.TU.LG1.1032/evm.TU.LG1.880/evm.TU.LG10.710	4
BP	GO:0060761	negative regulation of response to cytokine stimulus	4/540	60/16685	0.129112	0.584715	0.540913	evm.TU.LG17.942/evm.TU.LG10.690/evm.TU.LG10.692/evm.TU.LG10.691	4
BP	GO:0046716	muscle cell cellular homeostasis	6/540	106/16685	0.129365	0.585092	0.541261	evm.TU.LG17.918/evm.TU.LG1.1025/evm.TU.LG1.1026/evm.TU.LG10.704/evm.TU.LG10.698/evm.TU.LG10.699	6
BP	GO:0001829	trophectodermal cell differentiation	3/540	39/16685	0.131287	0.590534	0.546296	evm.TU.LG1.1274/evm.TU.LG1.1273/evm.TU.LG18.331	3
BP	GO:0006855	xenobiotic transmembrane transport	8/540	156/16685	0.134091	0.593697	0.549222	evm.TU.LG1.1153/evm.TU.LG1.1112/evm.TU.LG1.1029/evm.TU.LG1.1028/evm.TU.LG1.998/evm.TU.LG18.308/evm.TU.LG18.307/evm.TU.LG18.309	8
BP	GO:1990840	response to lectin	4/540	61/16685	0.134866	0.593697	0.549222	evm.TU.LG1.1103/evm.TU.LG1.1076/evm.TU.LG1.999/evm.TU.LG1.1075	4
BP	GO:1990858	cellular response to lectin	4/540	61/16685	0.134866	0.593697	0.549222	evm.TU.LG1.1103/evm.TU.LG1.1076/evm.TU.LG1.999/evm.TU.LG1.1075	4
BP	GO:0035073	pupariation	2/540	20/16685	0.135597	0.593697	0.549222	evm.TU.LG1.1006/evm.TU.LG1.1007	2
BP	GO:0035729	cellular response to hepatocyte growth factor stimulus	2/540	20/16685	0.135597	0.593697	0.549222	evm.TU.LG1.1076/evm.TU.LG1.1075	2
BP	GO:0043476	pigment accumulation	2/540	20/16685	0.135597	0.593697	0.549222	evm.TU.LG18.390/evm.TU.LG18.358	2
BP	GO:0043482	cellular pigment accumulation	2/540	20/16685	0.135597	0.593697	0.549222	evm.TU.LG18.390/evm.TU.LG18.358	2
BP	GO:0051004	regulation of lipoprotein lipase activity	2/540	20/16685	0.135597	0.593697	0.549222	evm.TU.LG1.1010/evm.TU.LG1.1009	2
BP	GO:0090070	positive regulation of ribosome biogenesis	2/540	20/16685	0.135597	0.593697	0.549222	evm.TU.LG10.673/evm.TU.LG10.674	2
BP	GO:0140467	integrated stress response signaling	2/540	20/16685	0.135597	0.593697	0.549222	evm.TU.LG17.910/evm.TU.LG17.909	2
BP	GO:0042274	ribosomal small subunit biogenesis	5/540	84/16685	0.136177	0.595026	0.550451	evm.TU.LG1.1008/evm.TU.LG1.962/evm.TU.LG1.884/evm.TU.LG1.963/evm.TU.LG1.1215	5
BP	GO:0033687	osteoblast proliferation	3/540	40/16685	0.138722	0.599502	0.554592	evm.TU.LG17.826/evm.TU.LG1.1274/evm.TU.LG1.1273	3
BP	GO:0030307	positive regulation of cell growth	18/540	422/16685	0.142827	0.614875	0.568813	evm.TU.LG17.814/evm.TU.LG17.855/evm.TU.LG17.918/evm.TU.LG17.852/evm.TU.LG1.1127/evm.TU.LG1.1069/evm.TU.LG1.1195/evm.TU.LG1.1198/evm.TU.LG1.977/evm.TU.LG1.991/evm.TU.LG1.888/evm.TU.LG1.1196/evm.TU.LG1.896/evm.TU.LG1.898/evm.TU.LG1.897/evm.TU.LG1.1229/evm.TU.LG18.273/evm.TU.LG10.710	18
BP	GO:0071731	response to nitric oxide	3/540	41/16685	0.146297	0.615627	0.569509	evm.TU.LG1.1094/evm.TU.LG1.1096/evm.TU.LG1.1095	3
BP	GO:1902170	cellular response to reactive nitrogen species	3/540	41/16685	0.146297	0.615627	0.569509	evm.TU.LG1.1094/evm.TU.LG1.1096/evm.TU.LG1.1095	3
BP	GO:0015693	magnesium ion transport	2/540	21/16685	0.14681	0.615627	0.569509	evm.TU.LG1.1208/evm.TU.LG1.1024	2
BP	GO:0030202	heparin metabolic process	2/540	21/16685	0.14681	0.615627	0.569509	evm.TU.LG1.1238/evm.TU.LG1.1239	2
BP	GO:0002792	negative regulation of peptide secretion	8/540	160/16685	0.148274	0.620089	0.573637	evm.TU.LG17.804/evm.TU.LG17.808/evm.TU.LG1.987/evm.TU.LG1.888/evm.TU.LG1.1229/evm.TU.LG10.690/evm.TU.LG10.692/evm.TU.LG10.691	8
BP	GO:0097164	ammonium ion metabolic process	11/540	238/16685	0.150726	0.629219	0.582082	evm.TU.LG17.809/evm.TU.LG1.1053/evm.TU.LG1.1263/evm.TU.LG1.1264/evm.TU.LG1.991/evm.TU.LG1.1051/evm.TU.LG1.1081/evm.TU.LG1.1052/evm.TU.LG18.325/evm.TU.LG18.294/evm.TU.LG18.337	11
BP	GO:0046949	fatty-acyl-CoA biosynthetic process	3/540	42/16685	0.154003	0.640605	0.592616	evm.TU.LG1.1100/evm.TU.LG1.1265/evm.TU.LG1.1099	3
BP	GO:0042908	xenobiotic transport	8/540	162/16685	0.155629	0.643725	0.595502	evm.TU.LG1.1153/evm.TU.LG1.1112/evm.TU.LG1.1029/evm.TU.LG1.1028/evm.TU.LG1.998/evm.TU.LG18.308/evm.TU.LG18.307/evm.TU.LG18.309	8
BP	GO:0007427	epithelial cell migration, open tracheal system	5/540	88/16685	0.156339	0.643725	0.595502	evm.TU.LG17.907/evm.TU.LG1.1094/evm.TU.LG1.1096/evm.TU.LG1.1095/evm.TU.LG1.888	5
BP	GO:0050918	positive chemotaxis	5/540	88/16685	0.156339	0.643725	0.595502	evm.TU.LG17.848/evm.TU.LG1.1069/evm.TU.LG1.1011/evm.TU.LG1.1143/evm.TU.LG18.332	5
BP	GO:1903350	response to dopamine	5/540	88/16685	0.156339	0.643725	0.595502	evm.TU.LG1.1094/evm.TU.LG1.1096/evm.TU.LG1.1270/evm.TU.LG1.1095/evm.TU.LG1.1279	5
BP	GO:0071216	cellular response to biotic stimulus	10/540	214/16685	0.157314	0.643725	0.595502	evm.TU.LG17.901/evm.TU.LG17.910/evm.TU.LG17.909/evm.TU.LG1.1272/evm.TU.LG1.1027/evm.TU.LG1.1011/evm.TU.LG1.977/evm.TU.LG1.1056/evm.TU.LG1.1074/evm.TU.LG18.332	10
BP	GO:0009650	UV protection	2/540	22/16685	0.158205	0.643725	0.595502	evm.TU.LG1.1038/evm.TU.LG1.1041	2
BP	GO:0010225	response to UV-C	2/540	22/16685	0.158205	0.643725	0.595502	evm.TU.LG1.1038/evm.TU.LG1.1041	2
BP	GO:0043455	regulation of secondary metabolic process	2/540	22/16685	0.158205	0.643725	0.595502	evm.TU.LG1.1131/evm.TU.LG1.1132	2
BP	GO:0030490	maturation of SSU-rRNA	4/540	65/16685	0.158877	0.644771	0.59647	evm.TU.LG1.1008/evm.TU.LG1.962/evm.TU.LG1.963/evm.TU.LG1.1215	4
BP	GO:0050951	sensory perception of temperature stimulus	3/540	43/16685	0.161834	0.651668	0.60285	evm.TU.LG17.899/evm.TU.LG17.898/evm.TU.LG1.1069	3
BP	GO:0019674	NAD metabolic process	6/540	114/16685	0.16466	0.659146	0.609768	evm.TU.LG1.907/evm.TU.LG1.1131/evm.TU.LG1.1132/evm.TU.LG10.698/evm.TU.LG10.678/evm.TU.LG10.699	6
BP	GO:0046031	ADP metabolic process	7/540	139/16685	0.164757	0.659146	0.609768	evm.TU.LG17.923/evm.TU.LG1.1131/evm.TU.LG1.1132/evm.TU.LG10.714/evm.TU.LG10.698/evm.TU.LG10.708/evm.TU.LG10.699	7
BP	GO:1901570	fatty acid derivative biosynthetic process	5/540	90/16685	0.166856	0.663297	0.613608	evm.TU.LG17.811/evm.TU.LG1.1100/evm.TU.LG1.1265/evm.TU.LG1.1099/evm.TU.LG1.991	5
BP	GO:0033151	V(D)J recombination	2/540	23/16685	0.169756	0.666406	0.616484	evm.TU.LG18.267/evm.TU.LG18.268	2
BP	GO:0035728	response to hepatocyte growth factor	2/540	23/16685	0.169756	0.666406	0.616484	evm.TU.LG1.1076/evm.TU.LG1.1075	2
BP	GO:0048087	positive regulation of developmental pigmentation	2/540	23/16685	0.169756	0.666406	0.616484	evm.TU.LG1.1232/evm.TU.LG1.1231	2
BP	GO:0048170	positive regulation of long-term neuronal synaptic plasticity	2/540	23/16685	0.169756	0.666406	0.616484	evm.TU.LG18.354/evm.TU.LG18.355	2
BP	GO:1900037	regulation of cellular response to hypoxia	2/540	23/16685	0.169756	0.666406	0.616484	evm.TU.LG1.895/evm.TU.LG1.904	2
BP	GO:2000116	regulation of cysteine-type endopeptidase activity	13/540	298/16685	0.170695	0.669428	0.61928	evm.TU.LG17.813/evm.TU.LG17.929/evm.TU.LG17.928/evm.TU.LG17.910/evm.TU.LG17.942/evm.TU.LG17.909/evm.TU.LG1.1092/evm.TU.LG1.1279/evm.TU.LG18.331/evm.TU.LG18.322/evm.TU.LG18.325/evm.TU.LG18.318/evm.TU.LG10.681	13
BP	GO:0043588	skin development	14/540	326/16685	0.173408	0.678359	0.627541	evm.TU.LG17.855/evm.TU.LG1.985/evm.TU.LG1.1195/evm.TU.LG1.1191/evm.TU.LG1.1140/evm.TU.LG1.1190/evm.TU.LG1.1198/evm.TU.LG1.1142/evm.TU.LG1.1196/evm.TU.LG1.1188/evm.TU.LG1.1141/evm.TU.LG18.348/evm.TU.LG18.347/evm.TU.LG10.679	14
BP	GO:0044843	cell cycle G1/S phase transition	17/540	409/16685	0.175895	0.686357	0.63494	evm.TU.LG17.927/evm.TU.LG17.832/evm.TU.LG17.942/evm.TU.LG1.1140/evm.TU.LG1.878/evm.TU.LG1.1076/evm.TU.LG1.1142/evm.TU.LG1.1075/evm.TU.LG1.1141/evm.TU.LG1.877/evm.TU.LG18.331/evm.TU.LG18.270/evm.TU.LG18.267/evm.TU.LG18.268/evm.TU.LG18.269/evm.TU.LG18.273/evm.TU.LG10.726	17
BP	GO:0002822	regulation of adaptive immune response based on somatic recombination of immune receptors built from immunoglobulin superfamily domains	7/540	142/16685	0.177508	0.689328	0.637689	evm.TU.LG1.928/evm.TU.LG1.1107/evm.TU.LG1.1106/evm.TU.LG1.976/evm.TU.LG1.929/evm.TU.LG1.1105/evm.TU.LG1.1045	7
BP	GO:0061756	leukocyte adhesion to vascular endothelial cell	2/540	24/16685	0.181443	0.698653	0.646315	evm.TU.LG17.942/evm.TU.LG1.1069	2
BP	GO:0016056	rhodopsin mediated signaling pathway	4/540	69/16685	0.18432	0.703918	0.651186	evm.TU.LG17.849/evm.TU.LG1.1011/evm.TU.LG1.1278/evm.TU.LG18.368	4
BP	GO:0031529	ruffle organization	4/540	69/16685	0.18432	0.703918	0.651186	evm.TU.LG17.827/evm.TU.LG18.342/evm.TU.LG18.341/evm.TU.LG18.340	4
BP	GO:0070555	response to interleukin-1	9/540	196/16685	0.185874	0.705704	0.652839	evm.TU.LG1.1011/evm.TU.LG1.977/evm.TU.LG1.991/evm.TU.LG1.913/evm.TU.LG1.1076/evm.TU.LG1.1238/evm.TU.LG1.1239/evm.TU.LG1.1075/evm.TU.LG1.912	9
BP	GO:0007095	mitotic G2 DNA damage checkpoint signaling	3/540	46/16685	0.185998	0.705704	0.652839	evm.TU.LG17.833/evm.TU.LG18.267/evm.TU.LG18.268	3
BP	GO:1902229	regulation of intrinsic apoptotic signaling pathway in response to DNA damage	3/540	46/16685	0.185998	0.705704	0.652839	evm.TU.LG17.918/evm.TU.LG17.927/evm.TU.LG1.1069	3
BP	GO:0031345	negative regulation of cell projection organization	16/540	386/16685	0.18759	0.711165	0.65789	evm.TU.LG17.934/evm.TU.LG17.935/evm.TU.LG1.969/evm.TU.LG1.968/evm.TU.LG1.1043/evm.TU.LG1.1094/evm.TU.LG1.1096/evm.TU.LG1.1095/evm.TU.LG1.1238/evm.TU.LG1.1143/evm.TU.LG1.1239/evm.TU.LG1.1229/evm.TU.LG1.1040/evm.TU.LG18.342/evm.TU.LG18.341/evm.TU.LG18.340	16
BP	GO:0046434	organophosphate catabolic process	13/540	304/16685	0.188266	0.712992	0.65958	evm.TU.LG1.1053/evm.TU.LG1.1131/evm.TU.LG1.1182/evm.TU.LG1.1132/evm.TU.LG1.1144/evm.TU.LG1.1210/evm.TU.LG1.1051/evm.TU.LG1.1052/evm.TU.LG1.1072/evm.TU.LG18.332/evm.TU.LG10.698/evm.TU.LG10.708/evm.TU.LG10.699	13
BP	GO:0051702	biological process involved in interaction with symbiont	5/540	94/16685	0.188684	0.712992	0.65958	evm.TU.LG1.1079/evm.TU.LG1.1059/evm.TU.LG1.1060/evm.TU.LG1.1058/evm.TU.LG10.679	5
BP	GO:0071242	cellular response to ammonium ion	5/540	94/16685	0.188684	0.712992	0.65958	evm.TU.LG17.901/evm.TU.LG1.1094/evm.TU.LG1.1096/evm.TU.LG1.1095/evm.TU.LG10.693	5
BP	GO:0051592	response to calcium ion	11/540	251/16685	0.191878	0.716771	0.663076	evm.TU.LG17.910/evm.TU.LG17.909/evm.TU.LG1.1153/evm.TU.LG1.1195/evm.TU.LG1.1274/evm.TU.LG1.1273/evm.TU.LG1.1198/evm.TU.LG1.988/evm.TU.LG1.973/evm.TU.LG1.1196/evm.TU.LG1.1279	11
BP	GO:0000082	G1/S transition of mitotic cell cycle	16/540	388/16685	0.19292	0.716771	0.663076	evm.TU.LG17.927/evm.TU.LG17.942/evm.TU.LG1.1140/evm.TU.LG1.878/evm.TU.LG1.1076/evm.TU.LG1.1142/evm.TU.LG1.1075/evm.TU.LG1.1141/evm.TU.LG1.877/evm.TU.LG18.331/evm.TU.LG18.270/evm.TU.LG18.267/evm.TU.LG18.268/evm.TU.LG18.269/evm.TU.LG18.273/evm.TU.LG10.726	16
BP	GO:0006586	indolalkylamine metabolic process	2/540	25/16685	0.193244	0.716771	0.663076	evm.TU.LG1.1265/evm.TU.LG1.988	2
BP	GO:0006740	NADPH regeneration	2/540	25/16685	0.193244	0.716771	0.663076	evm.TU.LG1.1131/evm.TU.LG1.1132	2
BP	GO:0014889	muscle atrophy	2/540	25/16685	0.193244	0.716771	0.663076	evm.TU.LG1.953/evm.TU.LG18.273	2
BP	GO:0015871	choline transport	2/540	25/16685	0.193244	0.716771	0.663076	evm.TU.LG1.1263/evm.TU.LG1.1264	2
BP	GO:0070841	inclusion body assembly	2/540	25/16685	0.193244	0.716771	0.663076	evm.TU.LG1.1098/evm.TU.LG10.680	2
BP	GO:0032886	regulation of microtubule-based process	18/540	444/16685	0.19405	0.716771	0.663076	evm.TU.LG17.897/evm.TU.LG1.1131/evm.TU.LG1.1132/evm.TU.LG1.1140/evm.TU.LG1.1168/evm.TU.LG1.895/evm.TU.LG1.1059/evm.TU.LG1.1142/evm.TU.LG1.1060/evm.TU.LG1.1249/evm.TU.LG1.1058/evm.TU.LG1.1169/evm.TU.LG1.1141/evm.TU.LG1.1110/evm.TU.LG18.303/evm.TU.LG18.348/evm.TU.LG18.347/evm.TU.LG10.680	18
BP	GO:1900006	positive regulation of dendrite development	9/540	199/16685	0.197243	0.725193	0.670867	evm.TU.LG17.908/evm.TU.LG1.1245/evm.TU.LG1.918/evm.TU.LG1.1232/evm.TU.LG1.920/evm.TU.LG1.919/evm.TU.LG1.1231/evm.TU.LG1.1143/evm.TU.LG10.710	9
BP	GO:0030431	sleep	7/540	147/16685	0.199648	0.73131	0.676526	evm.TU.LG17.864/evm.TU.LG17.910/evm.TU.LG17.909/evm.TU.LG1.1103/evm.TU.LG1.1077/evm.TU.LG18.331/evm.TU.LG18.277	7
BP	GO:0006911	phagocytosis, engulfment	7/540	148/16685	0.204201	0.739804	0.684383	evm.TU.LG1.1027/evm.TU.LG1.1107/evm.TU.LG1.978/evm.TU.LG1.977/evm.TU.LG1.1106/evm.TU.LG1.1105/evm.TU.LG1.1045	7
BP	GO:0006293	nucleotide-excision repair, preincision complex stabilization	2/540	26/16685	0.20514	0.739804	0.684383	evm.TU.LG1.1038/evm.TU.LG1.1041	2
BP	GO:0031054	pre-miRNA processing	2/540	26/16685	0.20514	0.739804	0.684383	evm.TU.LG1.982/evm.TU.LG1.1252	2
BP	GO:0043496	regulation of protein homodimerization activity	2/540	26/16685	0.20514	0.739804	0.684383	evm.TU.LG17.910/evm.TU.LG17.909	2
BP	GO:1903430	negative regulation of cell maturation	2/540	26/16685	0.20514	0.739804	0.684383	evm.TU.LG1.1103/evm.TU.LG1.1229	2
BP	GO:1904018	positive regulation of vasculature development	10/540	229/16685	0.209311	0.750205	0.694006	evm.TU.LG17.942/evm.TU.LG1.1107/evm.TU.LG1.1191/evm.TU.LG1.1190/evm.TU.LG1.1011/evm.TU.LG1.991/evm.TU.LG1.1106/evm.TU.LG1.1105/evm.TU.LG1.1045/evm.TU.LG18.364	10
BP	GO:0048538	thymus development	4/540	73/16685	0.21098	0.751148	0.694878	evm.TU.LG1.1272/evm.TU.LG18.267/evm.TU.LG18.353/evm.TU.LG18.268	4
BP	GO:0001702	gastrulation with mouth forming second	3/540	49/16685	0.211024	0.751148	0.694878	evm.TU.LG17.855/evm.TU.LG1.1188/evm.TU.LG10.703	3
BP	GO:1904738	vascular associated smooth muscle cell migration	3/540	49/16685	0.211024	0.751148	0.694878	evm.TU.LG17.828/evm.TU.LG17.829/evm.TU.LG1.978	3
BP	GO:0045886	negative regulation of synaptic assembly at neuromuscular junction	5/540	98/16685	0.211468	0.751505	0.695208	evm.TU.LG1.888/evm.TU.LG1.1143/evm.TU.LG18.381/evm.TU.LG18.379/evm.TU.LG18.380	5
BP	GO:1904397	negative regulation of neuromuscular junction development	5/540	98/16685	0.211468	0.751505	0.695208	evm.TU.LG1.888/evm.TU.LG1.1143/evm.TU.LG18.381/evm.TU.LG18.379/evm.TU.LG18.380	5
BP	GO:0060021	roof of mouth development	6/540	124/16685	0.21375	0.757385	0.700647	evm.TU.LG17.855/evm.TU.LG17.846/evm.TU.LG17.878/evm.TU.LG18.280/evm.TU.LG18.281/evm.TU.LG18.279	6
BP	GO:0048147	negative regulation of fibroblast proliferation	2/540	27/16685	0.217112	0.760135	0.703192	evm.TU.LG17.918/evm.TU.LG1.1143	2
BP	GO:0050891	multicellular organismal-level water homeostasis	5/540	99/16685	0.217298	0.760135	0.703192	evm.TU.LG1.1195/evm.TU.LG1.1198/evm.TU.LG1.1103/evm.TU.LG1.1196/evm.TU.LG1.1077	5
BP	GO:0007368	determination of left/right symmetry	11/540	259/16685	0.219477	0.762774	0.705633	evm.TU.LG17.864/evm.TU.LG17.831/evm.TU.LG17.854/evm.TU.LG17.878/evm.TU.LG1.1201/evm.TU.LG1.1204/evm.TU.LG1.1262/evm.TU.LG18.303/evm.TU.LG18.362/evm.TU.LG18.363/evm.TU.LG10.669	11
BP	GO:0007223	Wnt signaling pathway, calcium modulating pathway	3/540	50/16685	0.219525	0.762774	0.705633	evm.TU.LG1.925/evm.TU.LG18.359/evm.TU.LG18.360	3
BP	GO:0051290	protein heterotetramerization	3/540	50/16685	0.219525	0.762774	0.705633	evm.TU.LG1.1195/evm.TU.LG1.1198/evm.TU.LG1.1196	3
BP	GO:1903055	positive regulation of extracellular matrix organization	3/540	50/16685	0.219525	0.762774	0.705633	evm.TU.LG1.1232/evm.TU.LG1.1231/evm.TU.LG1.1084	3
BP	GO:0007431	salivary gland development	14/540	342/16685	0.220165	0.76443	0.707165	evm.TU.LG17.855/evm.TU.LG17.852/evm.TU.LG17.907/evm.TU.LG1.922/evm.TU.LG1.1094/evm.TU.LG1.1096/evm.TU.LG1.978/evm.TU.LG1.979/evm.TU.LG1.993/evm.TU.LG1.1244/evm.TU.LG1.1095/evm.TU.LG1.1243/evm.TU.LG1.923/evm.TU.LG1.992	14
BP	GO:0099024	plasma membrane invagination	8/540	179/16685	0.224519	0.774556	0.716532	evm.TU.LG1.1027/evm.TU.LG1.1107/evm.TU.LG1.978/evm.TU.LG1.977/evm.TU.LG1.1106/evm.TU.LG1.1105/evm.TU.LG1.1045/evm.TU.LG10.670	8
BP	GO:0018992	germ-line sex determination	3/540	51/16685	0.228094	0.777839	0.719569	evm.TU.LG1.931/evm.TU.LG10.703/evm.TU.LG10.681	3
BP	GO:0031146	SCF-dependent proteasomal ubiquitin-dependent protein catabolic process	3/540	51/16685	0.228094	0.777839	0.719569	evm.TU.LG17.814/evm.TU.LG17.897/evm.TU.LG18.318	3
BP	GO:0045851	pH reduction	3/540	51/16685	0.228094	0.777839	0.719569	evm.TU.LG17.876/evm.TU.LG17.875/evm.TU.LG18.358	3
BP	GO:0051452	intracellular pH reduction	3/540	51/16685	0.228094	0.777839	0.719569	evm.TU.LG17.876/evm.TU.LG17.875/evm.TU.LG18.358	3
BP	GO:0090382	phagosome maturation	3/540	51/16685	0.228094	0.777839	0.719569	evm.TU.LG17.876/evm.TU.LG17.875/evm.TU.LG18.358	3
BP	GO:1903018	regulation of glycoprotein metabolic process	3/540	51/16685	0.228094	0.777839	0.719569	evm.TU.LG17.908/evm.TU.LG1.918/evm.TU.LG18.265_evm.TU.LG18.266	3
BP	GO:0051402	neuron apoptotic process	17/540	429/16685	0.228749	0.777839	0.719569	evm.TU.LG17.814/evm.TU.LG17.848/evm.TU.LG17.797/evm.TU.LG17.910/evm.TU.LG17.909/evm.TU.LG17.796/evm.TU.LG1.1272/evm.TU.LG1.1053/evm.TU.LG1.1043/evm.TU.LG1.977/evm.TU.LG1.1051/evm.TU.LG1.1052/evm.TU.LG1.1049/evm.TU.LG1.1279/evm.TU.LG1.1040/evm.TU.LG18.267/evm.TU.LG18.268	17
BP	GO:0002777	antimicrobial peptide biosynthetic process	2/540	28/16685	0.229143	0.777839	0.719569	evm.TU.LG1.1278/evm.TU.LG10.712	2
BP	GO:0071425	hematopoietic stem cell proliferation	2/540	28/16685	0.229143	0.777839	0.719569	evm.TU.LG18.298/evm.TU.LG18.297	2
BP	GO:0090386	phagosome maturation involved in apoptotic cell clearance	2/540	28/16685	0.229143	0.777839	0.719569	evm.TU.LG17.876/evm.TU.LG17.875	2
BP	GO:0098911	regulation of ventricular cardiac muscle cell action potential	2/540	28/16685	0.229143	0.777839	0.719569	evm.TU.LG1.1191/evm.TU.LG1.1190	2
BP	GO:0032496	response to lipopolysaccharide	15/540	374/16685	0.232554	0.785796	0.726931	evm.TU.LG17.901/evm.TU.LG1.1272/evm.TU.LG1.1027/evm.TU.LG1.1274/evm.TU.LG1.1011/evm.TU.LG1.1273/evm.TU.LG1.977/evm.TU.LG1.913/evm.TU.LG1.1268/evm.TU.LG1.1270/evm.TU.LG1.1056/evm.TU.LG1.912/evm.TU.LG18.377/evm.TU.LG18.332/evm.TU.LG18.273	15
BP	GO:0035337	fatty-acyl-CoA metabolic process	3/540	52/16685	0.236725	0.796427	0.736765	evm.TU.LG1.1100/evm.TU.LG1.1265/evm.TU.LG1.1099	3
BP	GO:0062149	detection of stimulus involved in sensory perception of pain	3/540	52/16685	0.236725	0.796427	0.736765	evm.TU.LG17.899/evm.TU.LG17.898/evm.TU.LG1.1069	3
BP	GO:0032091	negative regulation of protein binding	6/540	129/16685	0.239997	0.797304	0.737576	evm.TU.LG17.910/evm.TU.LG17.924/evm.TU.LG17.909/evm.TU.LG17.908/evm.TU.LG1.1125/evm.TU.LG1.1284	6
BP	GO:0001742	oenocyte differentiation	2/540	29/16685	0.241216	0.797304	0.737576	evm.TU.LG1.922/evm.TU.LG1.923	2
BP	GO:0007339	binding of sperm to zona pellucida	2/540	29/16685	0.241216	0.797304	0.737576	evm.TU.LG1.891/evm.TU.LG1.890	2
BP	GO:0007567	parturition	2/540	29/16685	0.241216	0.797304	0.737576	evm.TU.LG17.855/evm.TU.LG1.1181	2
BP	GO:0045454	cell redox homeostasis	2/540	29/16685	0.241216	0.797304	0.737576	evm.TU.LG1.959/evm.TU.LG1.958	2
BP	GO:0010623	programmed cell death involved in cell development	9/540	210/16685	0.24126	0.797304	0.737576	evm.TU.LG17.860/evm.TU.LG17.861/evm.TU.LG17.907/evm.TU.LG17.862/evm.TU.LG17.849/evm.TU.LG17.863/evm.TU.LG1.1094/evm.TU.LG1.1096/evm.TU.LG1.1095	9
BP	GO:0071236	cellular response to antibiotic	9/540	210/16685	0.24126	0.797304	0.737576	evm.TU.LG17.910/evm.TU.LG17.909/evm.TU.LG1.1144/evm.TU.LG1.991/evm.TU.LG1.920/evm.TU.LG1.919/evm.TU.LG1.1143/evm.TU.LG18.364/evm.TU.LG18.302	9
BP	GO:0009988	cell-cell recognition	3/540	53/16685	0.245411	0.803937	0.743712	evm.TU.LG1.891/evm.TU.LG1.890/evm.TU.LG1.999	3
BP	GO:0009581	detection of external stimulus	13/540	322/16685	0.245655	0.803937	0.743712	evm.TU.LG17.899/evm.TU.LG17.898/evm.TU.LG17.849/evm.TU.LG1.1069/evm.TU.LG1.1191/evm.TU.LG1.1140/evm.TU.LG1.1190/evm.TU.LG1.1011/evm.TU.LG1.1142/evm.TU.LG1.1278/evm.TU.LG1.1141/evm.TU.LG18.368/evm.TU.LG18.332	13
BP	GO:1990266	neutrophil migration	4/540	78/16685	0.245681	0.803937	0.743712	evm.TU.LG1.1011/evm.TU.LG18.342/evm.TU.LG18.341/evm.TU.LG18.340	4
BP	GO:0046390	ribose phosphate biosynthetic process	15/540	379/16685	0.247907	0.808952	0.748352	evm.TU.LG17.923/evm.TU.LG1.1100/evm.TU.LG1.1050/evm.TU.LG1.1265/evm.TU.LG1.1131/evm.TU.LG1.1132/evm.TU.LG1.1099/evm.TU.LG1.1077/evm.TU.LG18.368/evm.TU.LG18.312/evm.TU.LG18.275/evm.TU.LG10.714/evm.TU.LG10.698/evm.TU.LG10.708/evm.TU.LG10.699	15
BP	GO:0003381	epithelial cell morphogenesis involved in gastrulation	2/540	30/16685	0.253317	0.81351	0.752568	evm.TU.LG1.1278/evm.TU.LG10.712	2
BP	GO:0003384	apical constriction involved in gastrulation	2/540	30/16685	0.253317	0.81351	0.752568	evm.TU.LG1.1278/evm.TU.LG10.712	2
BP	GO:0090129	positive regulation of synapse maturation	2/540	30/16685	0.253317	0.81351	0.752568	evm.TU.LG1.1089/evm.TU.LG1.1087	2
BP	GO:1902932	positive regulation of alcohol biosynthetic process	2/540	30/16685	0.253317	0.81351	0.752568	evm.TU.LG1.978/evm.TU.LG18.325	2
BP	GO:0043303	mast cell degranulation	3/540	54/16685	0.254147	0.813933	0.75296	evm.TU.LG10.690/evm.TU.LG10.692/evm.TU.LG10.691	3
BP	GO:0006094	gluconeogenesis	6/540	132/16685	0.25619	0.817667	0.756414	evm.TU.LG1.907/evm.TU.LG1.1131/evm.TU.LG1.1112/evm.TU.LG1.1132/evm.TU.LG10.698/evm.TU.LG10.699	6
BP	GO:0007040	lysosome organization	6/540	132/16685	0.25619	0.817667	0.756414	evm.TU.LG17.876/evm.TU.LG17.875/evm.TU.LG1.1027/evm.TU.LG1.973/evm.TU.LG18.358/evm.TU.LG18.345	6
BP	GO:0080171	lytic vacuole organization	6/540	132/16685	0.25619	0.817667	0.756414	evm.TU.LG17.876/evm.TU.LG17.875/evm.TU.LG1.1027/evm.TU.LG1.973/evm.TU.LG18.358/evm.TU.LG18.345	6
BP	GO:0009582	detection of abiotic stimulus	13/540	326/16685	0.259246	0.824038	0.762307	evm.TU.LG17.899/evm.TU.LG17.898/evm.TU.LG17.849/evm.TU.LG1.1069/evm.TU.LG1.1191/evm.TU.LG1.1140/evm.TU.LG1.1190/evm.TU.LG1.1011/evm.TU.LG1.1142/evm.TU.LG1.1278/evm.TU.LG1.1141/evm.TU.LG18.368/evm.TU.LG18.332	13
BP	GO:0001960	negative regulation of cytokine-mediated signaling pathway	3/540	55/16685	0.262926	0.825479	0.76364	evm.TU.LG10.690/evm.TU.LG10.692/evm.TU.LG10.691	3
BP	GO:0002279	mast cell activation involved in immune response	3/540	55/16685	0.262926	0.825479	0.76364	evm.TU.LG10.690/evm.TU.LG10.692/evm.TU.LG10.691	3
BP	GO:0032371	regulation of sterol transport	3/540	55/16685	0.262926	0.825479	0.76364	evm.TU.LG1.1027/evm.TU.LG1.904/evm.TU.LG18.345	3
BP	GO:0032374	regulation of cholesterol transport	3/540	55/16685	0.262926	0.825479	0.76364	evm.TU.LG1.1027/evm.TU.LG1.904/evm.TU.LG18.345	3
BP	GO:0072697	protein localization to cell cortex	3/540	55/16685	0.262926	0.825479	0.76364	evm.TU.LG17.891/evm.TU.LG18.348/evm.TU.LG18.347	3
BP	GO:0048339	paraxial mesoderm development	2/540	31/16685	0.265431	0.825479	0.76364	evm.TU.LG1.881/evm.TU.LG1.1279	2
BP	GO:0048486	parasympathetic nervous system development	2/540	31/16685	0.265431	0.825479	0.76364	evm.TU.LG17.848/evm.TU.LG18.339	2
BP	GO:1904666	regulation of ubiquitin protein ligase activity	2/540	31/16685	0.265431	0.825479	0.76364	evm.TU.LG17.908/evm.TU.LG1.918	2
BP	GO:2001014	regulation of skeletal muscle cell differentiation	2/540	31/16685	0.265431	0.825479	0.76364	evm.TU.LG1.982/evm.TU.LG1.1252	2
BP	GO:0050802	circadian sleep/wake cycle, sleep	4/540	81/16685	0.267073	0.825479	0.76364	evm.TU.LG17.864/evm.TU.LG1.1103/evm.TU.LG18.331/evm.TU.LG18.277	4
BP	GO:1901568	fatty acid derivative metabolic process	6/540	134/16685	0.267145	0.825479	0.76364	evm.TU.LG17.811/evm.TU.LG1.1100/evm.TU.LG1.986/evm.TU.LG1.1265/evm.TU.LG1.1099/evm.TU.LG1.991	6
BP	GO:0001937	negative regulation of endothelial cell proliferation	3/540	56/16685	0.271741	0.825479	0.76364	evm.TU.LG1.1010/evm.TU.LG1.1009/evm.TU.LG1.1143	3
BP	GO:0048730	epidermis morphogenesis	4/540	82/16685	0.274279	0.825479	0.76364	evm.TU.LG17.942/evm.TU.LG1.1195/evm.TU.LG1.1198/evm.TU.LG1.1196	4
BP	GO:0060324	face development	4/540	82/16685	0.274279	0.825479	0.76364	evm.TU.LG17.864/evm.TU.LG18.280/evm.TU.LG18.281/evm.TU.LG18.279	4
BP	GO:0001759	organ induction	2/540	32/16685	0.277544	0.825479	0.76364	evm.TU.LG17.848/evm.TU.LG10.704	2
BP	GO:0032770	positive regulation of monooxygenase activity	2/540	32/16685	0.277544	0.825479	0.76364	evm.TU.LG17.848/evm.TU.LG18.325	2
BP	GO:0048485	sympathetic nervous system development	2/540	32/16685	0.277544	0.825479	0.76364	evm.TU.LG17.848/evm.TU.LG18.339	2
BP	GO:0048532	anatomical structure arrangement	2/540	32/16685	0.277544	0.825479	0.76364	evm.TU.LG17.910/evm.TU.LG17.909	2
BP	GO:0060290	transdifferentiation	2/540	32/16685	0.277544	0.825479	0.76364	evm.TU.LG17.819/evm.TU.LG17.820	2
BP	GO:0070278	extracellular matrix constituent secretion	2/540	32/16685	0.277544	0.825479	0.76364	evm.TU.LG1.1232/evm.TU.LG1.1231	2
BP	GO:0043266	regulation of potassium ion transport	6/540	136/16685	0.278216	0.825479	0.76364	evm.TU.LG17.797/evm.TU.LG17.796/evm.TU.LG1.1094/evm.TU.LG1.1096/evm.TU.LG1.1095/evm.TU.LG18.277	6
BP	GO:0048144	fibroblast proliferation	6/540	136/16685	0.278216	0.825479	0.76364	evm.TU.LG17.918/evm.TU.LG1.991/evm.TU.LG1.878/evm.TU.LG1.1143/evm.TU.LG1.877/evm.TU.LG18.364	6
BP	GO:0002091	negative regulation of receptor internalization	1/540	10/16685	0.28042	0.825479	0.76364	evm.TU.LG1.1284	1
BP	GO:0006787	porphyrin-containing compound catabolic process	1/540	10/16685	0.28042	0.825479	0.76364	evm.TU.LG1.1070	1
BP	GO:0010046	response to mycotoxin	1/540	10/16685	0.28042	0.825479	0.76364	evm.TU.LG17.901	1
BP	GO:0031104	dendrite regeneration	1/540	10/16685	0.28042	0.825479	0.76364	evm.TU.LG1.888	1
BP	GO:0035973	aggrephagy	1/540	10/16685	0.28042	0.825479	0.76364	evm.TU.LG1.1279	1
BP	GO:0042167	heme catabolic process	1/540	10/16685	0.28042	0.825479	0.76364	evm.TU.LG1.1070	1
BP	GO:0044860	protein localization to plasma membrane raft	1/540	10/16685	0.28042	0.825479	0.76364	evm.TU.LG1.1143	1
BP	GO:0046149	pigment catabolic process	1/540	10/16685	0.28042	0.825479	0.76364	evm.TU.LG1.1070	1
BP	GO:0048633	positive regulation of skeletal muscle tissue growth	1/540	10/16685	0.28042	0.825479	0.76364	evm.TU.LG18.273	1
BP	GO:0051014	actin filament severing	1/540	10/16685	0.28042	0.825479	0.76364	evm.TU.LG1.978	1
BP	GO:0090084	negative regulation of inclusion body assembly	1/540	10/16685	0.28042	0.825479	0.76364	evm.TU.LG1.1098	1
BP	GO:0090131	mesenchyme migration	1/540	10/16685	0.28042	0.825479	0.76364	evm.TU.LG1.880	1
BP	GO:0097011	cellular response to granulocyte macrophage colony-stimulating factor stimulus	1/540	10/16685	0.28042	0.825479	0.76364	evm.TU.LG18.332	1
BP	GO:1904502	regulation of lipophagy	1/540	10/16685	0.28042	0.825479	0.76364	evm.TU.LG1.1279	1
BP	GO:1904504	positive regulation of lipophagy	1/540	10/16685	0.28042	0.825479	0.76364	evm.TU.LG1.1279	1
BP	GO:1904672	regulation of somatic stem cell population maintenance	1/540	10/16685	0.28042	0.825479	0.76364	evm.TU.LG17.887	1
BP	GO:1905098	negative regulation of guanyl-nucleotide exchange factor activity	1/540	10/16685	0.28042	0.825479	0.76364	evm.TU.LG17.924	1
BP	GO:1905242	response to 3,3',5-triiodo-L-thyronine	1/540	10/16685	0.28042	0.825479	0.76364	evm.TU.LG1.951	1
BP	GO:2000392	regulation of lamellipodium morphogenesis	1/540	10/16685	0.28042	0.825479	0.76364	evm.TU.LG17.827	1
BP	GO:2000671	regulation of motor neuron apoptotic process	1/540	10/16685	0.28042	0.825479	0.76364	evm.TU.LG1.977	1
BP	GO:0002448	mast cell mediated immunity	3/540	57/16685	0.280588	0.825479	0.76364	evm.TU.LG10.690/evm.TU.LG10.692/evm.TU.LG10.691	3
BP	GO:0043276	anoikis	3/540	57/16685	0.280588	0.825479	0.76364	evm.TU.LG1.1143/evm.TU.LG10.673/evm.TU.LG10.674	3
BP	GO:0006826	iron ion transport	4/540	83/16685	0.281517	0.827687	0.765683	evm.TU.LG1.1094/evm.TU.LG1.1096/evm.TU.LG1.973/evm.TU.LG1.1095	4
BP	GO:0032418	lysosome localization	4/540	84/16685	0.288784	0.828706	0.766626	evm.TU.LG18.345/evm.TU.LG10.690/evm.TU.LG10.692/evm.TU.LG10.691	4
BP	GO:0045815	transcription initiation-coupled chromatin remodeling	4/540	84/16685	0.288784	0.828706	0.766626	evm.TU.LG18.320/evm.TU.LG18.319/evm.TU.LG10.673/evm.TU.LG10.674	4
BP	GO:1902750	negative regulation of cell cycle G2/M phase transition	4/540	84/16685	0.288784	0.828706	0.766626	evm.TU.LG17.833/evm.TU.LG18.267/evm.TU.LG18.268/evm.TU.LG10.707	4
BP	GO:0050886	endocrine process	6/540	138/16685	0.289391	0.828706	0.766626	evm.TU.LG17.855/evm.TU.LG17.808/evm.TU.LG17.878/evm.TU.LG18.359/evm.TU.LG18.360/evm.TU.LG10.704	6
BP	GO:0043616	keratinocyte proliferation	3/540	58/16685	0.289461	0.828706	0.766626	evm.TU.LG1.1195/evm.TU.LG1.1198/evm.TU.LG1.1196	3
BP	GO:0050922	negative regulation of chemotaxis	3/540	58/16685	0.289461	0.828706	0.766626	evm.TU.LG18.342/evm.TU.LG18.341/evm.TU.LG18.340	3
BP	GO:0043052	thermotaxis	2/540	33/16685	0.289644	0.828706	0.766626	evm.TU.LG17.805/evm.TU.LG17.849	2
BP	GO:0045191	regulation of isotype switching	2/540	33/16685	0.289644	0.828706	0.766626	evm.TU.LG1.928/evm.TU.LG1.929	2
BP	GO:1903579	negative regulation of ATP metabolic process	2/540	33/16685	0.289644	0.828706	0.766626	evm.TU.LG18.312/evm.TU.LG18.332	2
BP	GO:1902742	apoptotic process involved in development	5/540	111/16685	0.290522	0.828706	0.766626	evm.TU.LG17.860/evm.TU.LG17.861/evm.TU.LG17.887/evm.TU.LG17.862/evm.TU.LG17.863	5
BP	GO:0002460	adaptive immune response based on somatic recombination of immune receptors built from immunoglobulin superfamily domains	9/540	222/16685	0.292724	0.828706	0.766626	evm.TU.LG1.928/evm.TU.LG1.1107/evm.TU.LG1.1106/evm.TU.LG1.976/evm.TU.LG1.929/evm.TU.LG1.1105/evm.TU.LG1.1045/evm.TU.LG18.356/evm.TU.LG18.357	9
BP	GO:1902905	positive regulation of supramolecular fiber organization	13/540	336/16685	0.294318	0.828706	0.766626	evm.TU.LG17.856/evm.TU.LG17.907/evm.TU.LG1.1094/evm.TU.LG1.1096/evm.TU.LG1.977/evm.TU.LG1.920/evm.TU.LG1.919/evm.TU.LG1.1095/evm.TU.LG1.1084/evm.TU.LG18.352/evm.TU.LG18.348/evm.TU.LG18.347/evm.TU.LG10.681	13
BP	GO:0071346	cellular response to type II interferon	7/540	167/16685	0.297032	0.828706	0.766626	evm.TU.LG17.901/evm.TU.LG1.932/evm.TU.LG1.934/evm.TU.LG1.920/evm.TU.LG1.933/evm.TU.LG1.919/evm.TU.LG18.273	7
BP	GO:0045732	positive regulation of protein catabolic process	13/540	337/16685	0.297902	0.828706	0.766626	evm.TU.LG17.855/evm.TU.LG17.918/evm.TU.LG17.870/evm.TU.LG17.902/evm.TU.LG17.897/evm.TU.LG1.1157/evm.TU.LG1.1158/evm.TU.LG18.331/evm.TU.LG18.356/evm.TU.LG18.357/evm.TU.LG18.280/evm.TU.LG18.281/evm.TU.LG18.279	13
BP	GO:0043457	regulation of cellular respiration	3/540	59/16685	0.298354	0.828706	0.766626	evm.TU.LG1.1153/evm.TU.LG1.1103/evm.TU.LG18.332	3
BP	GO:0008360	regulation of cell shape	12/540	309/16685	0.300277	0.828706	0.766626	evm.TU.LG17.934/evm.TU.LG17.935/evm.TU.LG1.978/evm.TU.LG1.979/evm.TU.LG1.993/evm.TU.LG1.1232/evm.TU.LG1.1231/evm.TU.LG1.992/evm.TU.LG18.333/evm.TU.LG18.334/evm.TU.LG18.336/evm.TU.LG18.335	12
BP	GO:0031623	receptor internalization	6/540	140/16685	0.300658	0.828706	0.766626	evm.TU.LG17.907/evm.TU.LG1.1094/evm.TU.LG1.1096/evm.TU.LG1.1095/evm.TU.LG1.1278/evm.TU.LG1.1284	6
BP	GO:1904950	negative regulation of establishment of protein localization	9/540	224/16685	0.301575	0.828706	0.766626	evm.TU.LG17.929/evm.TU.LG17.928/evm.TU.LG17.804/evm.TU.LG17.808/evm.TU.LG1.987/evm.TU.LG18.332/evm.TU.LG10.690/evm.TU.LG10.692/evm.TU.LG10.691	9
BP	GO:0008053	mitochondrial fusion	2/540	34/16685	0.301719	0.828706	0.766626	evm.TU.LG18.302/evm.TU.LG18.312	2
BP	GO:0048072	compound eye pigmentation	2/540	34/16685	0.301719	0.828706	0.766626	evm.TU.LG1.1240/evm.TU.LG18.358	2
BP	GO:0071218	cellular response to misfolded protein	2/540	34/16685	0.301719	0.828706	0.766626	evm.TU.LG17.824/evm.TU.LG18.331	2
BP	GO:0071353	cellular response to interleukin-4	2/540	34/16685	0.301719	0.828706	0.766626	evm.TU.LG17.910/evm.TU.LG17.909	2
BP	GO:0006805	xenobiotic metabolic process	4/540	86/16685	0.303392	0.828706	0.766626	evm.TU.LG17.811/evm.TU.LG1.1207/evm.TU.LG18.325/evm.TU.LG18.294	4
BP	GO:0006054	N-acetylneuraminate metabolic process	1/540	11/16685	0.303723	0.828706	0.766626	evm.TU.LG1.1034	1
BP	GO:0018230	peptidyl-L-cysteine S-palmitoylation	1/540	11/16685	0.303723	0.828706	0.766626	evm.TU.LG1.1126	1
BP	GO:0021603	cranial nerve formation	1/540	11/16685	0.303723	0.828706	0.766626	evm.TU.LG18.339	1
BP	GO:0021814	cell motility involved in cerebral cortex radial glia guided migration	1/540	11/16685	0.303723	0.828706	0.766626	evm.TU.LG1.1249	1
BP	GO:0033299	secretion of lysosomal enzymes	1/540	11/16685	0.303723	0.828706	0.766626	evm.TU.LG18.390	1
BP	GO:0034551	mitochondrial respiratory chain complex III assembly	1/540	11/16685	0.303723	0.828706	0.766626	evm.TU.LG17.838	1
BP	GO:0036367	light adaption	1/540	11/16685	0.303723	0.828706	0.766626	evm.TU.LG1.1011	1
BP	GO:0045542	positive regulation of cholesterol biosynthetic process	1/540	11/16685	0.303723	0.828706	0.766626	evm.TU.LG18.325	1
BP	GO:0048341	paraxial mesoderm formation	1/540	11/16685	0.303723	0.828706	0.766626	evm.TU.LG1.1279	1
BP	GO:0048631	regulation of skeletal muscle tissue growth	1/540	11/16685	0.303723	0.828706	0.766626	evm.TU.LG18.273	1
BP	GO:0051583	dopamine uptake involved in synaptic transmission	1/540	11/16685	0.303723	0.828706	0.766626	evm.TU.LG17.848	1
BP	GO:0051934	catecholamine uptake involved in synaptic transmission	1/540	11/16685	0.303723	0.828706	0.766626	evm.TU.LG17.848	1
BP	GO:0070640	vitamin D3 metabolic process	1/540	11/16685	0.303723	0.828706	0.766626	evm.TU.LG10.704	1
BP	GO:0072124	regulation of glomerular mesangial cell proliferation	1/540	11/16685	0.303723	0.828706	0.766626	evm.TU.LG18.364	1
BP	GO:0090031	positive regulation of steroid hormone biosynthetic process	1/540	11/16685	0.303723	0.828706	0.766626	evm.TU.LG18.325	1
BP	GO:0098725	symmetric cell division	1/540	11/16685	0.303723	0.828706	0.766626	evm.TU.LG17.891	1
BP	GO:0106120	positive regulation of sterol biosynthetic process	1/540	11/16685	0.303723	0.828706	0.766626	evm.TU.LG18.325	1
BP	GO:1901724	positive regulation of cell proliferation involved in kidney development	1/540	11/16685	0.303723	0.828706	0.766626	evm.TU.LG18.364	1
BP	GO:1901856	negative regulation of cellular respiration	1/540	11/16685	0.303723	0.828706	0.766626	evm.TU.LG18.332	1
BP	GO:2000617	positive regulation of histone H3-K9 acetylation	1/540	11/16685	0.303723	0.828706	0.766626	evm.TU.LG17.855	1
BP	GO:0008206	bile acid metabolic process	3/540	60/16685	0.307261	0.83338	0.77095	evm.TU.LG1.942/evm.TU.LG1.941/evm.TU.LG10.704	3
BP	GO:0035418	protein localization to synapse	6/540	142/16685	0.312005	0.83338	0.77095	evm.TU.LG17.872/evm.TU.LG17.873/evm.TU.LG17.843/evm.TU.LG1.956/evm.TU.LG1.955/evm.TU.LG1.954	6
BP	GO:0071229	cellular response to acid chemical	13/540	341/16685	0.312359	0.83338	0.77095	evm.TU.LG17.921/evm.TU.LG17.901/evm.TU.LG17.835/evm.TU.LG1.1027/evm.TU.LG1.1195/evm.TU.LG1.1198/evm.TU.LG1.1196/evm.TU.LG18.364/evm.TU.LG18.359/evm.TU.LG18.312/evm.TU.LG18.360/evm.TU.LG18.374/evm.TU.LG18.345	13
BP	GO:0097237	cellular response to toxic substance	10/540	255/16685	0.312838	0.83338	0.77095	evm.TU.LG1.1272/evm.TU.LG1.1144/evm.TU.LG1.1094/evm.TU.LG1.1086/evm.TU.LG1.1096/evm.TU.LG1.991/evm.TU.LG1.1085/evm.TU.LG1.1095/evm.TU.LG18.364/evm.TU.LG18.302	10
BP	GO:0002082	regulation of oxidative phosphorylation	2/540	35/16685	0.313757	0.83338	0.77095	evm.TU.LG1.1153/evm.TU.LG18.332	2
BP	GO:0033028	myeloid cell apoptotic process	2/540	35/16685	0.313757	0.83338	0.77095	evm.TU.LG1.1010/evm.TU.LG1.1009	2
BP	GO:0046835	carbohydrate phosphorylation	2/540	35/16685	0.313757	0.83338	0.77095	evm.TU.LG1.1034/evm.TU.LG10.708	2
BP	GO:0051788	response to misfolded protein	2/540	35/16685	0.313757	0.83338	0.77095	evm.TU.LG17.824/evm.TU.LG18.331	2
BP	GO:0052472	modulation by host of symbiont transcription	2/540	35/16685	0.313757	0.83338	0.77095	evm.TU.LG1.1079/evm.TU.LG10.679	2
BP	GO:0061900	glial cell activation	2/540	35/16685	0.313757	0.83338	0.77095	evm.TU.LG18.267/evm.TU.LG18.268	2
BP	GO:0150076	neuroinflammatory response	2/540	35/16685	0.313757	0.83338	0.77095	evm.TU.LG18.267/evm.TU.LG18.268	2
BP	GO:1900543	negative regulation of purine nucleotide metabolic process	2/540	35/16685	0.313757	0.83338	0.77095	evm.TU.LG18.312/evm.TU.LG18.332	2
BP	GO:1904645	response to amyloid-beta	3/540	61/16685	0.316178	0.83338	0.77095	evm.TU.LG17.907/evm.TU.LG18.354/evm.TU.LG18.355	3
BP	GO:0043507	positive regulation of JUN kinase activity	5/540	116/16685	0.322279	0.83338	0.77095	evm.TU.LG17.833/evm.TU.LG1.977/evm.TU.LG1.976/evm.TU.LG18.359/evm.TU.LG18.360	5
BP	GO:0009308	amine metabolic process	6/540	144/16685	0.323421	0.83338	0.77095	evm.TU.LG17.870/evm.TU.LG1.1265/evm.TU.LG1.988/evm.TU.LG1.1072/evm.TU.LG18.324/evm.TU.LG18.294	6
BP	GO:0046688	response to copper ion	3/540	62/16685	0.3251	0.83338	0.77095	evm.TU.LG1.988/evm.TU.LG1.977/evm.TU.LG1.1181	3
BP	GO:0060043	regulation of cardiac muscle cell proliferation	3/540	62/16685	0.3251	0.83338	0.77095	evm.TU.LG17.856/evm.TU.LG1.1043/evm.TU.LG1.1040	3
BP	GO:2000463	positive regulation of excitatory postsynaptic potential	3/540	62/16685	0.3251	0.83338	0.77095	evm.TU.LG17.828/evm.TU.LG17.829/evm.TU.LG10.710	3
BP	GO:0045620	negative regulation of lymphocyte differentiation	2/540	36/16685	0.32575	0.83338	0.77095	evm.TU.LG1.1272/evm.TU.LG1.972	2
BP	GO:0045980	negative regulation of nucleotide metabolic process	2/540	36/16685	0.32575	0.83338	0.77095	evm.TU.LG18.312/evm.TU.LG18.332	2
BP	GO:0071599	otic vesicle development	2/540	36/16685	0.32575	0.83338	0.77095	evm.TU.LG17.887/evm.TU.LG1.1049	2
BP	GO:0006590	thyroid hormone generation	1/540	12/16685	0.326272	0.83338	0.77095	evm.TU.LG17.887	1
BP	GO:0006596	polyamine biosynthetic process	1/540	12/16685	0.326272	0.83338	0.77095	evm.TU.LG17.870	1
BP	GO:0009589	detection of UV	1/540	12/16685	0.326272	0.83338	0.77095	evm.TU.LG17.849	1
BP	GO:0010446	response to alkaline pH	1/540	12/16685	0.326272	0.83338	0.77095	evm.TU.LG18.332	1
BP	GO:0014045	establishment of endothelial blood-brain barrier	1/540	12/16685	0.326272	0.83338	0.77095	evm.TU.LG1.1280_evm.TU.LG1.1281	1
BP	GO:0017000	antibiotic biosynthetic process	1/540	12/16685	0.326272	0.83338	0.77095	evm.TU.LG1.1034	1
BP	GO:0030432	peristalsis	1/540	12/16685	0.326272	0.83338	0.77095	evm.TU.LG17.848	1
BP	GO:0033591	response to L-ascorbic acid	1/540	12/16685	0.326272	0.83338	0.77095	evm.TU.LG1.1268	1
BP	GO:0035188	hatching	1/540	12/16685	0.326272	0.83338	0.77095	evm.TU.LG18.294	1
BP	GO:0035795	negative regulation of mitochondrial membrane permeability	1/540	12/16685	0.326272	0.83338	0.77095	evm.TU.LG1.1250	1
BP	GO:0042118	endothelial cell activation	1/540	12/16685	0.326272	0.83338	0.77095	evm.TU.LG17.855	1
BP	GO:0045906	negative regulation of vasoconstriction	1/540	12/16685	0.326272	0.83338	0.77095	evm.TU.LG1.1061	1
BP	GO:0060592	mammary gland formation	1/540	12/16685	0.326272	0.83338	0.77095	evm.TU.LG17.878	1
BP	GO:0071072	negative regulation of phospholipid biosynthetic process	1/540	12/16685	0.326272	0.83338	0.77095	evm.TU.LG1.1081	1
BP	GO:0090205	positive regulation of cholesterol metabolic process	1/540	12/16685	0.326272	0.83338	0.77095	evm.TU.LG18.325	1
BP	GO:1901069	guanosine-containing compound catabolic process	1/540	12/16685	0.326272	0.83338	0.77095	evm.TU.LG18.332	1
BP	GO:1903025	regulation of RNA polymerase II regulatory region sequence-specific DNA binding	1/540	12/16685	0.326272	0.83338	0.77095	evm.TU.LG10.703	1
BP	GO:1905383	protein localization to presynapse	1/540	12/16685	0.326272	0.83338	0.77095	evm.TU.LG17.843	1
BP	GO:1905709	negative regulation of membrane permeability	1/540	12/16685	0.326272	0.83338	0.77095	evm.TU.LG1.1250	1
BP	GO:0002526	acute inflammatory response	5/540	117/16685	0.328682	0.837511	0.774771	evm.TU.LG17.901/evm.TU.LG1.1107/evm.TU.LG1.1106/evm.TU.LG1.1105/evm.TU.LG1.1045	5
BP	GO:0030516	regulation of axon extension	12/540	317/16685	0.330768	0.841906	0.778837	evm.TU.LG17.852/evm.TU.LG1.1127/evm.TU.LG1.1069/evm.TU.LG1.1043/evm.TU.LG1.1094/evm.TU.LG1.1096/evm.TU.LG1.977/evm.TU.LG1.1095/evm.TU.LG1.1229/evm.TU.LG1.1040/evm.TU.LG18.339/evm.TU.LG10.710	12
BP	GO:0006977	DNA damage response, signal transduction by p53 class mediator resulting in cell cycle arrest	3/540	63/16685	0.334021	0.845084	0.781777	evm.TU.LG18.267/evm.TU.LG18.268/evm.TU.LG10.726	3
BP	GO:0051647	nucleus localization	6/540	146/16685	0.334895	0.845084	0.781777	evm.TU.LG17.828/evm.TU.LG17.829/evm.TU.LG1.1245/evm.TU.LG1.979/evm.TU.LG1.993/evm.TU.LG1.992	6
BP	GO:0032411	positive regulation of transporter activity	7/540	175/16685	0.338647	0.846748	0.783316	evm.TU.LG17.835/evm.TU.LG1.1094/evm.TU.LG1.1096/evm.TU.LG1.1013/evm.TU.LG1.1095/evm.TU.LG1.1279/evm.TU.LG10.694	7
BP	GO:0051881	regulation of mitochondrial membrane potential	4/540	91/16685	0.340205	0.846748	0.783316	evm.TU.LG1.1050/evm.TU.LG1.1171/evm.TU.LG1.1279/evm.TU.LG18.312	4
BP	GO:0034113	heterotypic cell-cell adhesion	3/540	64/16685	0.342937	0.846748	0.783316	evm.TU.LG17.942/evm.TU.LG1.1191/evm.TU.LG1.1190	3
BP	GO:0048738	cardiac muscle tissue development	14/540	379/16685	0.34455	0.846748	0.783316	evm.TU.LG17.855/evm.TU.LG17.856/evm.TU.LG17.878/evm.TU.LG1.1043/evm.TU.LG1.979/evm.TU.LG1.1025/evm.TU.LG1.993/evm.TU.LG1.1244/evm.TU.LG1.1243/evm.TU.LG1.1026/evm.TU.LG1.992/evm.TU.LG1.1040/evm.TU.LG18.352/evm.TU.LG10.719	14
BP	GO:0007097	nuclear migration	5/540	120/16685	0.347959	0.846748	0.783316	evm.TU.LG17.828/evm.TU.LG17.829/evm.TU.LG1.979/evm.TU.LG1.993/evm.TU.LG1.992	5
BP	GO:0001768	establishment of T cell polarity	1/540	13/16685	0.348093	0.846748	0.783316	evm.TU.LG1.978	1
BP	GO:0003360	brainstem development	1/540	13/16685	0.348093	0.846748	0.783316	evm.TU.LG17.855	1
BP	GO:0019062	virion attachment to host cell	1/540	13/16685	0.348093	0.846748	0.783316	evm.TU.LG1.999	1
BP	GO:0031652	positive regulation of heat generation	1/540	13/16685	0.348093	0.846748	0.783316	evm.TU.LG1.1081	1
BP	GO:0032474	otolith morphogenesis	1/540	13/16685	0.348093	0.846748	0.783316	evm.TU.LG1.938	1
BP	GO:0032802	low-density lipoprotein particle receptor catabolic process	1/540	13/16685	0.348093	0.846748	0.783316	evm.TU.LG1.1035	1
BP	GO:0035283	central nervous system segmentation	1/540	13/16685	0.348093	0.846748	0.783316	evm.TU.LG1.906	1
BP	GO:0035284	brain segmentation	1/540	13/16685	0.348093	0.846748	0.783316	evm.TU.LG1.906	1
BP	GO:0036005	response to macrophage colony-stimulating factor	1/540	13/16685	0.348093	0.846748	0.783316	evm.TU.LG18.332	1
BP	GO:0036006	cellular response to macrophage colony-stimulating factor stimulus	1/540	13/16685	0.348093	0.846748	0.783316	evm.TU.LG18.332	1
BP	GO:0042691	positive regulation of crystal cell differentiation	1/540	13/16685	0.348093	0.846748	0.783316	evm.TU.LG1.1098	1
BP	GO:0045612	positive regulation of hemocyte differentiation	1/540	13/16685	0.348093	0.846748	0.783316	evm.TU.LG1.1098	1
BP	GO:0046349	amino sugar biosynthetic process	1/540	13/16685	0.348093	0.846748	0.783316	evm.TU.LG1.1034	1
BP	GO:0046512	sphingosine biosynthetic process	1/540	13/16685	0.348093	0.846748	0.783316	evm.TU.LG1.991	1
BP	GO:0060192	negative regulation of lipase activity	1/540	13/16685	0.348093	0.846748	0.783316	evm.TU.LG18.325	1
BP	GO:0060732	positive regulation of inositol phosphate biosynthetic process	1/540	13/16685	0.348093	0.846748	0.783316	evm.TU.LG1.978	1
BP	GO:1903147	negative regulation of autophagy of mitochondrion	1/540	13/16685	0.348093	0.846748	0.783316	evm.TU.LG1.1143	1
BP	GO:0032402	melanosome transport	2/540	38/16685	0.349558	0.846748	0.783316	evm.TU.LG1.918/evm.TU.LG18.390	2
BP	GO:0032438	melanosome organization	2/540	38/16685	0.349558	0.846748	0.783316	evm.TU.LG18.390/evm.TU.LG18.358	2
BP	GO:0046785	microtubule polymerization	6/540	149/16685	0.352191	0.850914	0.78717	evm.TU.LG17.908/evm.TU.LG1.1245/evm.TU.LG1.953/evm.TU.LG1.1110/evm.TU.LG18.348/evm.TU.LG18.347	6
BP	GO:0008355	olfactory learning	5/540	121/16685	0.354401	0.854628	0.790606	evm.TU.LG17.907/evm.TU.LG1.1094/evm.TU.LG1.1096/evm.TU.LG1.1103/evm.TU.LG1.1095	5
BP	GO:0050830	defense response to Gram-positive bacterium	5/540	121/16685	0.354401	0.854628	0.790606	evm.TU.LG1.972/evm.TU.LG1.1268/evm.TU.LG1.971/evm.TU.LG1.1278/evm.TU.LG10.712	5
BP	GO:0035384	thioester biosynthetic process	3/540	66/16685	0.360735	0.856114	0.79198	evm.TU.LG1.1100/evm.TU.LG1.1265/evm.TU.LG1.1099	3
BP	GO:0030224	monocyte differentiation	2/540	39/16685	0.361357	0.856114	0.79198	evm.TU.LG1.978/evm.TU.LG18.332	2
BP	GO:1905332	positive regulation of morphogenesis of an epithelium	2/540	39/16685	0.361357	0.856114	0.79198	evm.TU.LG17.848/evm.TU.LG17.887	2
BP	GO:0019532	oxalate transport	1/540	14/16685	0.369208	0.856114	0.79198	evm.TU.LG1.1163	1
BP	GO:0021521	ventral spinal cord interneuron specification	1/540	14/16685	0.369208	0.856114	0.79198	evm.TU.LG17.925	1
BP	GO:0032276	regulation of gonadotropin secretion	1/540	14/16685	0.369208	0.856114	0.79198	evm.TU.LG17.855	1
BP	GO:0032959	inositol trisphosphate biosynthetic process	1/540	14/16685	0.369208	0.856114	0.79198	evm.TU.LG1.978	1
BP	GO:0043049	otic placode formation	1/540	14/16685	0.369208	0.856114	0.79198	evm.TU.LG1.1049	1
BP	GO:0045651	positive regulation of macrophage differentiation	1/540	14/16685	0.369208	0.856114	0.79198	evm.TU.LG1.1011	1
BP	GO:0047484	regulation of response to osmotic stress	1/540	14/16685	0.369208	0.856114	0.79198	evm.TU.LG1.1011	1
BP	GO:0048076	regulation of compound eye pigmentation	1/540	14/16685	0.369208	0.856114	0.79198	evm.TU.LG1.1240	1
BP	GO:0061541	rhabdomere morphogenesis	1/540	14/16685	0.369208	0.856114	0.79198	evm.TU.LG1.906	1
BP	GO:0071374	cellular response to parathyroid hormone stimulus	1/540	14/16685	0.369208	0.856114	0.79198	evm.TU.LG1.1103	1
BP	GO:0120252	hydrocarbon metabolic process	1/540	14/16685	0.369208	0.856114	0.79198	evm.TU.LG18.325	1
BP	GO:1903242	regulation of cardiac muscle hypertrophy in response to stress	1/540	14/16685	0.369208	0.856114	0.79198	evm.TU.LG17.856	1
BP	GO:2000074	regulation of type B pancreatic cell development	1/540	14/16685	0.369208	0.856114	0.79198	evm.TU.LG17.854	1
BP	GO:2000172	regulation of branching morphogenesis of a nerve	1/540	14/16685	0.369208	0.856114	0.79198	evm.TU.LG1.1229	1
BP	GO:0010043	response to zinc ion	3/540	67/16685	0.369608	0.856114	0.79198	evm.TU.LG17.901/evm.TU.LG1.988/evm.TU.LG1.1268	3
BP	GO:0034308	primary alcohol metabolic process	3/540	67/16685	0.369608	0.856114	0.79198	evm.TU.LG1.1072/evm.TU.LG18.324/evm.TU.LG10.678	3
BP	GO:0022602	ovulation cycle process	4/540	95/16685	0.369765	0.856114	0.79198	evm.TU.LG17.851/evm.TU.LG1.978/evm.TU.LG18.359/evm.TU.LG18.360	4
BP	GO:0035293	chitin-based larval cuticle pattern formation	2/540	40/16685	0.373074	0.858236	0.793944	evm.TU.LG1.1232/evm.TU.LG1.1231	2
BP	GO:0048703	embryonic viscerocranium morphogenesis	2/540	40/16685	0.373074	0.858236	0.793944	evm.TU.LG17.864/evm.TU.LG1.1049	2
BP	GO:0060788	ectodermal placode formation	2/540	40/16685	0.373074	0.858236	0.793944	evm.TU.LG17.878/evm.TU.LG1.1049	2
BP	GO:0032922	circadian regulation of gene expression	4/540	96/16685	0.377147	0.862312	0.797714	evm.TU.LG1.1076/evm.TU.LG1.1075/evm.TU.LG10.673/evm.TU.LG10.674	4
BP	GO:0006879	intracellular iron ion homeostasis	3/540	68/16685	0.378459	0.862312	0.797714	evm.TU.LG17.855/evm.TU.LG17.825/evm.TU.LG1.1070	3
BP	GO:0048332	mesoderm morphogenesis	7/540	183/16685	0.38096	0.862312	0.797714	evm.TU.LG17.855/evm.TU.LG17.942/evm.TU.LG17.878/evm.TU.LG1.1069/evm.TU.LG1.1201/evm.TU.LG1.1103/evm.TU.LG1.1279	7
BP	GO:0007635	chemosensory behavior	9/540	242/16685	0.383431	0.862312	0.797714	evm.TU.LG17.907/evm.TU.LG1.1094/evm.TU.LG1.1096/evm.TU.LG1.1103/evm.TU.LG1.1095/evm.TU.LG1.888/evm.TU.LG18.362/evm.TU.LG18.332/evm.TU.LG18.363	9
BP	GO:0060359	response to ammonium ion	9/540	242/16685	0.383431	0.862312	0.797714	evm.TU.LG17.833/evm.TU.LG17.901/evm.TU.LG17.910/evm.TU.LG17.909/evm.TU.LG1.1094/evm.TU.LG1.1096/evm.TU.LG1.1013/evm.TU.LG1.1095/evm.TU.LG10.693	9
BP	GO:0098754	detoxification	4/540	97/16685	0.384522	0.862312	0.797714	evm.TU.LG1.1272/evm.TU.LG1.1086/evm.TU.LG1.1085/evm.TU.LG1.1276	4
BP	GO:0034695	response to prostaglandin E	2/540	41/16685	0.384704	0.862312	0.797714	evm.TU.LG1.988/evm.TU.LG18.374	2
BP	GO:0043153	entrainment of circadian clock by photoperiod	2/540	41/16685	0.384704	0.862312	0.797714	evm.TU.LG17.849/evm.TU.LG1.988	2
BP	GO:0048681	negative regulation of axon regeneration	2/540	41/16685	0.384704	0.862312	0.797714	evm.TU.LG1.1238/evm.TU.LG1.1239	2
BP	GO:0070670	response to interleukin-4	2/540	41/16685	0.384704	0.862312	0.797714	evm.TU.LG17.910/evm.TU.LG17.909	2
BP	GO:1904837	beta-catenin-TCF complex assembly	2/540	41/16685	0.384704	0.862312	0.797714	evm.TU.LG1.1076/evm.TU.LG1.1075	2
BP	GO:0072662	protein localization to peroxisome	3/540	69/16685	0.387284	0.862312	0.797714	evm.TU.LG1.986/evm.TU.LG1.942/evm.TU.LG1.941	3
BP	GO:0072663	establishment of protein localization to peroxisome	3/540	69/16685	0.387284	0.862312	0.797714	evm.TU.LG1.986/evm.TU.LG1.942/evm.TU.LG1.941	3
BP	GO:0002323	natural killer cell activation involved in immune response	1/540	15/16685	0.38964	0.862312	0.797714	evm.TU.LG1.972	1
BP	GO:0002467	germinal center formation	1/540	15/16685	0.38964	0.862312	0.797714	evm.TU.LG1.976	1
BP	GO:0006750	glutathione biosynthetic process	1/540	15/16685	0.38964	0.862312	0.797714	evm.TU.LG17.811	1
BP	GO:0010612	regulation of cardiac muscle adaptation	1/540	15/16685	0.38964	0.862312	0.797714	evm.TU.LG17.856	1
BP	GO:0033690	positive regulation of osteoblast proliferation	1/540	15/16685	0.38964	0.862312	0.797714	evm.TU.LG17.826	1
BP	GO:0035041	sperm DNA decondensation	1/540	15/16685	0.38964	0.862312	0.797714	evm.TU.LG1.995	1
BP	GO:0036090	cleavage furrow ingression	1/540	15/16685	0.38964	0.862312	0.797714	evm.TU.LG10.670	1
BP	GO:0090308	regulation of DNA methylation-dependent heterochromatin formation	1/540	15/16685	0.38964	0.862312	0.797714	evm.TU.LG17.868_evm.TU.LG17.869	1
BP	GO:0097012	response to granulocyte macrophage colony-stimulating factor	1/540	15/16685	0.38964	0.862312	0.797714	evm.TU.LG18.332	1
BP	GO:2001054	negative regulation of mesenchymal cell apoptotic process	1/540	15/16685	0.38964	0.862312	0.797714	evm.TU.LG17.887	1
BP	GO:2001023	regulation of response to drug	7/540	185/16685	0.391585	0.865229	0.800413	evm.TU.LG17.848/evm.TU.LG1.1069/evm.TU.LG1.1043/evm.TU.LG1.991/evm.TU.LG1.1171/evm.TU.LG1.1040/evm.TU.LG18.273	7
BP	GO:0060999	positive regulation of dendritic spine development	4/540	98/16685	0.391886	0.865229	0.800413	evm.TU.LG1.920/evm.TU.LG1.919/evm.TU.LG1.1143/evm.TU.LG10.710	4
BP	GO:0045445	myoblast differentiation	5/540	127/16685	0.393095	0.867078	0.802123	evm.TU.LG17.878/evm.TU.LG1.982/evm.TU.LG1.1092/evm.TU.LG1.1252/evm.TU.LG18.277	5
BP	GO:0006690	icosanoid metabolic process	3/540	70/16685	0.396078	0.867325	0.802352	evm.TU.LG17.811/evm.TU.LG1.986/evm.TU.LG1.991	3
BP	GO:0120305	regulation of pigmentation	3/540	70/16685	0.396078	0.867325	0.802352	evm.TU.LG1.1240/evm.TU.LG1.1232/evm.TU.LG1.1231	3
BP	GO:0050996	positive regulation of lipid catabolic process	2/540	42/16685	0.396239	0.867325	0.802352	evm.TU.LG1.1010/evm.TU.LG1.1009	2
BP	GO:0071684	organism emergence from protective structure	2/540	42/16685	0.396239	0.867325	0.802352	evm.TU.LG1.1188/evm.TU.LG18.294	2
BP	GO:0061371	determination of heart left/right asymmetry	5/540	128/16685	0.399535	0.867325	0.802352	evm.TU.LG17.864/evm.TU.LG17.878/evm.TU.LG1.1201/evm.TU.LG1.1262/evm.TU.LG18.303	5
BP	GO:0000380	alternative mRNA splicing, via spliceosome	6/540	158/16685	0.404342	0.867325	0.802352	evm.TU.LG17.900/evm.TU.LG1.931/evm.TU.LG1.967/evm.TU.LG1.982/evm.TU.LG1.1252/evm.TU.LG1.1152	6
BP	GO:0007028	cytoplasm organization	6/540	158/16685	0.404342	0.867325	0.802352	evm.TU.LG17.907/evm.TU.LG1.1094/evm.TU.LG1.1096/evm.TU.LG1.1030/evm.TU.LG1.1103/evm.TU.LG1.1095	6
BP	GO:0002449	lymphocyte mediated immunity	8/540	217/16685	0.404757	0.867325	0.802352	evm.TU.LG1.928/evm.TU.LG1.1107/evm.TU.LG1.1106/evm.TU.LG1.929/evm.TU.LG1.1105/evm.TU.LG1.1045/evm.TU.LG18.356/evm.TU.LG18.357	8
BP	GO:1901657	glycosyl compound metabolic process	8/540	217/16685	0.404757	0.867325	0.802352	evm.TU.LG17.923/evm.TU.LG1.986/evm.TU.LG1.1181/evm.TU.LG1.1210/evm.TU.LG18.332/evm.TU.LG18.275/evm.TU.LG18.388/evm.TU.LG10.714	8
BP	GO:0044550	secondary metabolite biosynthetic process	3/540	71/16685	0.404838	0.867325	0.802352	evm.TU.LG1.986/evm.TU.LG18.353/evm.TU.LG18.358	3
BP	GO:0048520	positive regulation of behavior	5/540	129/16685	0.405968	0.867325	0.802352	evm.TU.LG18.396/evm.TU.LG18.395/evm.TU.LG18.332/evm.TU.LG18.394/evm.TU.LG18.277	5
BP	GO:0000387	spliceosomal snRNP assembly	2/540	43/16685	0.407673	0.867325	0.802352	evm.TU.LG10.723/evm.TU.LG10.721	2
BP	GO:0002679	respiratory burst involved in defense response	1/540	16/16685	0.409412	0.867325	0.802352	evm.TU.LG1.1272	1
BP	GO:0006691	leukotriene metabolic process	1/540	16/16685	0.409412	0.867325	0.802352	evm.TU.LG17.811	1
BP	GO:0032525	somite rostral/caudal axis specification	1/540	16/16685	0.409412	0.867325	0.802352	evm.TU.LG17.855	1
BP	GO:0042744	hydrogen peroxide catabolic process	1/540	16/16685	0.409412	0.867325	0.802352	evm.TU.LG1.1272	1
BP	GO:0045647	negative regulation of erythrocyte differentiation	1/540	16/16685	0.409412	0.867325	0.802352	evm.TU.LG1.1188	1
BP	GO:0051593	response to folic acid	1/540	16/16685	0.409412	0.867325	0.802352	evm.TU.LG18.294	1
BP	GO:0071632	optomotor response	1/540	16/16685	0.409412	0.867325	0.802352	evm.TU.LG17.849	1
BP	GO:0071712	ER-associated misfolded protein catabolic process	1/540	16/16685	0.409412	0.867325	0.802352	evm.TU.LG17.824	1
BP	GO:0099638	endosome to plasma membrane protein transport	1/540	16/16685	0.409412	0.867325	0.802352	evm.TU.LG1.904	1
BP	GO:1900223	positive regulation of amyloid-beta clearance	1/540	16/16685	0.409412	0.867325	0.802352	evm.TU.LG1.1284	1
BP	GO:1901166	neural crest cell migration involved in autonomic nervous system development	1/540	16/16685	0.409412	0.867325	0.802352	evm.TU.LG17.848	1
BP	GO:1901889	negative regulation of cell junction assembly	6/540	159/16685	0.410133	0.867325	0.802352	evm.TU.LG17.827/evm.TU.LG1.888/evm.TU.LG1.1143/evm.TU.LG18.381/evm.TU.LG18.379/evm.TU.LG18.380	6
BP	GO:1903115	regulation of actin filament-based movement	3/540	72/16685	0.413561	0.871714	0.806412	evm.TU.LG1.1191/evm.TU.LG1.1190/evm.TU.LG10.710	3
BP	GO:0007623	circadian rhythm	16/540	459/16685	0.416567	0.875265	0.809697	evm.TU.LG17.864/evm.TU.LG17.901/evm.TU.LG17.849/evm.TU.LG1.928/evm.TU.LG1.982/evm.TU.LG1.988/evm.TU.LG1.1103/evm.TU.LG1.1259/evm.TU.LG1.1076/evm.TU.LG1.888/evm.TU.LG1.929/evm.TU.LG1.1075/evm.TU.LG18.331/evm.TU.LG18.277/evm.TU.LG10.673/evm.TU.LG10.674	16
BP	GO:0034764	positive regulation of transmembrane transport	12/540	341/16685	0.425124	0.875265	0.809697	evm.TU.LG17.923/evm.TU.LG17.835/evm.TU.LG1.1107/evm.TU.LG1.1094/evm.TU.LG1.1096/evm.TU.LG1.1013/evm.TU.LG1.1106/evm.TU.LG1.1095/evm.TU.LG1.1105/evm.TU.LG1.1045/evm.TU.LG1.1279/evm.TU.LG10.714	12
BP	GO:0043331	response to dsRNA	4/540	103/16685	0.428466	0.875265	0.809697	evm.TU.LG1.982/evm.TU.LG1.913/evm.TU.LG1.1252/evm.TU.LG1.912	4
BP	GO:0090303	positive regulation of wound healing	4/540	103/16685	0.428466	0.875265	0.809697	evm.TU.LG1.1272/evm.TU.LG1.1010/evm.TU.LG1.1009/evm.TU.LG1.976	4
BP	GO:0003146	heart jogging	1/540	17/16685	0.428544	0.875265	0.809697	evm.TU.LG17.864	1
BP	GO:0010248	establishment or maintenance of transmembrane electrochemical gradient	1/540	17/16685	0.428544	0.875265	0.809697	evm.TU.LG1.978	1
BP	GO:0015816	glycine transport	1/540	17/16685	0.428544	0.875265	0.809697	evm.TU.LG1.998	1
BP	GO:0042297	vocal learning	1/540	17/16685	0.428544	0.875265	0.809697	evm.TU.LG1.1279	1
BP	GO:0043117	positive regulation of vascular permeability	1/540	17/16685	0.428544	0.875265	0.809697	evm.TU.LG18.332	1
BP	GO:0043653	mitochondrial fragmentation involved in apoptotic process	1/540	17/16685	0.428544	0.875265	0.809697	evm.TU.LG18.302	1
BP	GO:0070341	fat cell proliferation	1/540	17/16685	0.428544	0.875265	0.809697	evm.TU.LG18.312	1
BP	GO:0070344	regulation of fat cell proliferation	1/540	17/16685	0.428544	0.875265	0.809697	evm.TU.LG18.312	1
BP	GO:0072347	response to anesthetic	8/540	222/16685	0.42941	0.875265	0.809697	evm.TU.LG17.833/evm.TU.LG17.910/evm.TU.LG17.909/evm.TU.LG1.1094/evm.TU.LG1.1096/evm.TU.LG1.1013/evm.TU.LG1.1095/evm.TU.LG10.693	8
BP	GO:0060039	pericardium development	2/540	45/16685	0.430218	0.875265	0.809697	evm.TU.LG18.298/evm.TU.LG18.297	2
BP	GO:0043388	positive regulation of DNA binding	3/540	74/16685	0.430881	0.876105	0.810474	evm.TU.LG17.864/evm.TU.LG17.942/evm.TU.LG17.933	3
BP	GO:0061387	regulation of extent of cell growth	12/540	343/16685	0.433059	0.879101	0.813246	evm.TU.LG17.852/evm.TU.LG1.1127/evm.TU.LG1.1069/evm.TU.LG1.1043/evm.TU.LG1.1094/evm.TU.LG1.1096/evm.TU.LG1.977/evm.TU.LG1.1095/evm.TU.LG1.1229/evm.TU.LG1.1040/evm.TU.LG18.339/evm.TU.LG10.710	12
BP	GO:0032410	negative regulation of transporter activity	4/540	104/16685	0.435719	0.882989	0.816842	evm.TU.LG1.1011/evm.TU.LG18.332/evm.TU.LG18.277/evm.TU.LG10.712	4
BP	GO:0071549	cellular response to dexamethasone stimulus	3/540	75/16685	0.439472	0.884442	0.818187	evm.TU.LG17.848/evm.TU.LG17.901/evm.TU.LG18.273	3
BP	GO:0006726	eye pigment biosynthetic process	2/540	46/16685	0.441319	0.884442	0.818187	evm.TU.LG18.353/evm.TU.LG18.358	2
BP	GO:0033500	carbohydrate homeostasis	15/540	436/16685	0.441606	0.884442	0.818187	evm.TU.LG17.855/evm.TU.LG1.959/evm.TU.LG1.1175/evm.TU.LG1.1136/evm.TU.LG1.1174/evm.TU.LG1.918/evm.TU.LG1.978/evm.TU.LG1.977/evm.TU.LG1.1103/evm.TU.LG1.1111/evm.TU.LG1.1139/evm.TU.LG1.958/evm.TU.LG18.352/evm.TU.LG10.704/evm.TU.LG10.708	15
BP	GO:0007608	sensory perception of smell	4/540	105/16685	0.442946	0.884442	0.818187	evm.TU.LG1.1053/evm.TU.LG1.1275/evm.TU.LG1.1051/evm.TU.LG1.1052	4
BP	GO:0001840	neural plate development	1/540	18/16685	0.447058	0.884442	0.818187	evm.TU.LG1.1279	1
BP	GO:0006670	sphingosine metabolic process	1/540	18/16685	0.447058	0.884442	0.818187	evm.TU.LG1.991	1
BP	GO:0010745	negative regulation of macrophage derived foam cell differentiation	1/540	18/16685	0.447058	0.884442	0.818187	evm.TU.LG1.1027	1
BP	GO:0035988	chondrocyte proliferation	1/540	18/16685	0.447058	0.884442	0.818187	evm.TU.LG17.851	1
BP	GO:0097119	postsynaptic density protein 95 clustering	1/540	18/16685	0.447058	0.884442	0.818187	evm.TU.LG10.710	1
BP	GO:1900619	acetate ester metabolic process	1/540	18/16685	0.447058	0.884442	0.818187	evm.TU.LG18.294	1
BP	GO:2000095	regulation of Wnt signaling pathway, planar cell polarity pathway	1/540	18/16685	0.447058	0.884442	0.818187	evm.TU.LG10.669	1
BP	GO:0070830	bicellular tight junction assembly	3/540	76/16685	0.448013	0.885206	0.818893	evm.TU.LG1.945/evm.TU.LG1.1103/evm.TU.LG1.944	3
BP	GO:0014855	striated muscle cell proliferation	4/540	106/16685	0.450144	0.886911	0.82047	evm.TU.LG17.856/evm.TU.LG1.1043/evm.TU.LG1.1181/evm.TU.LG1.1040	4
BP	GO:0032781	positive regulation of ATP-dependent activity	4/540	106/16685	0.450144	0.886911	0.82047	evm.TU.LG1.1098/evm.TU.LG1.1094/evm.TU.LG1.1096/evm.TU.LG1.1095	4
BP	GO:0010644	cell communication by electrical coupling	2/540	47/16685	0.4523	0.886911	0.82047	evm.TU.LG1.1103/evm.TU.LG10.710	2
BP	GO:0030501	positive regulation of bone mineralization	2/540	47/16685	0.4523	0.886911	0.82047	evm.TU.LG17.826/evm.TU.LG17.851	2
BP	GO:0034694	response to prostaglandin	2/540	47/16685	0.4523	0.886911	0.82047	evm.TU.LG1.988/evm.TU.LG18.374	2
BP	GO:0042398	cellular modified amino acid biosynthetic process	2/540	47/16685	0.4523	0.886911	0.82047	evm.TU.LG17.811/evm.TU.LG1.1081	2
BP	GO:0044706	multi-multicellular organism process	12/540	348/16685	0.452874	0.887502	0.821017	evm.TU.LG17.855/evm.TU.LG17.916/evm.TU.LG1.1104/evm.TU.LG1.1274/evm.TU.LG1.1273/evm.TU.LG1.991/evm.TU.LG1.1181/evm.TU.LG1.1122/evm.TU.LG18.396/evm.TU.LG18.271/evm.TU.LG18.395/evm.TU.LG18.394	12
BP	GO:2000243	positive regulation of reproductive process	9/540	259/16685	0.461919	0.887502	0.821017	evm.TU.LG17.860/evm.TU.LG17.861/evm.TU.LG17.862/evm.TU.LG17.863/evm.TU.LG1.1131/evm.TU.LG1.873/evm.TU.LG1.1132/evm.TU.LG1.1208/evm.TU.LG18.332	9
BP	GO:0010762	regulation of fibroblast migration	2/540	48/16685	0.463156	0.887502	0.821017	evm.TU.LG17.827/evm.TU.LG1.1143	2
BP	GO:0035902	response to immobilization stress	2/540	48/16685	0.463156	0.887502	0.821017	evm.TU.LG1.920/evm.TU.LG1.919	2
BP	GO:0043094	cellular metabolic compound salvage	2/540	48/16685	0.463156	0.887502	0.821017	evm.TU.LG1.1156/evm.TU.LG1.1181	2
BP	GO:0045190	isotype switching	2/540	48/16685	0.463156	0.887502	0.821017	evm.TU.LG1.928/evm.TU.LG1.929	2
BP	GO:1903573	negative regulation of response to endoplasmic reticulum stress	2/540	48/16685	0.463156	0.887502	0.821017	evm.TU.LG17.910/evm.TU.LG17.909	2
BP	GO:0035176	social behavior	4/540	108/16685	0.464451	0.887502	0.821017	evm.TU.LG17.805/evm.TU.LG17.921/evm.TU.LG1.1143/evm.TU.LG1.1279	4
BP	GO:0010934	macrophage cytokine production	1/540	19/16685	0.464973	0.887502	0.821017	evm.TU.LG1.1136	1
BP	GO:0030150	protein import into mitochondrial matrix	1/540	19/16685	0.464973	0.887502	0.821017	evm.TU.LG1.951	1
BP	GO:0050901	leukocyte tethering or rolling	1/540	19/16685	0.464973	0.887502	0.821017	evm.TU.LG1.1069	1
BP	GO:0055070	copper ion homeostasis	1/540	19/16685	0.464973	0.887502	0.821017	evm.TU.LG1.904	1
BP	GO:0097152	mesenchymal cell apoptotic process	1/540	19/16685	0.464973	0.887502	0.821017	evm.TU.LG17.887	1
BP	GO:1990834	response to odorant	1/540	19/16685	0.464973	0.887502	0.821017	evm.TU.LG18.332	1
BP	GO:0034332	adherens junction organization	11/540	322/16685	0.470854	0.896892	0.829704	evm.TU.LG17.907/evm.TU.LG17.827/evm.TU.LG17.857/evm.TU.LG17.858/evm.TU.LG1.1191/evm.TU.LG1.1094/evm.TU.LG1.1190/evm.TU.LG1.1096/evm.TU.LG1.978/evm.TU.LG1.1095/evm.TU.LG1.1188	11
BP	GO:0006739	NADP metabolic process	2/540	49/16685	0.473885	0.897898	0.830635	evm.TU.LG1.1131/evm.TU.LG1.1132	2
BP	GO:0009648	photoperiodism	2/540	49/16685	0.473885	0.897898	0.830635	evm.TU.LG17.849/evm.TU.LG1.988	2
BP	GO:0043053	dauer entry	2/540	49/16685	0.473885	0.897898	0.830635	evm.TU.LG18.362/evm.TU.LG18.363	2
BP	GO:0120254	olefinic compound metabolic process	4/540	110/16685	0.478623	0.898164	0.830881	evm.TU.LG1.986/evm.TU.LG1.991/evm.TU.LG1.942/evm.TU.LG1.941	4
BP	GO:0046685	response to arsenic-containing substance	3/540	80/16685	0.481624	0.898164	0.830881	evm.TU.LG1.977/evm.TU.LG1.1276/evm.TU.LG1.1207	3
BP	GO:0003190	atrioventricular valve formation	1/540	20/16685	0.482308	0.898164	0.830881	evm.TU.LG17.855	1
BP	GO:0042711	maternal behavior	1/540	20/16685	0.482308	0.898164	0.830881	evm.TU.LG17.921	1
BP	GO:0048308	organelle inheritance	1/540	20/16685	0.482308	0.898164	0.830881	evm.TU.LG17.908	1
BP	GO:0051645	Golgi localization	1/540	20/16685	0.482308	0.898164	0.830881	evm.TU.LG17.908	1
BP	GO:0055062	phosphate ion homeostasis	1/540	20/16685	0.482308	0.898164	0.830881	evm.TU.LG10.704	1
BP	GO:0090200	positive regulation of release of cytochrome c from mitochondria	1/540	20/16685	0.482308	0.898164	0.830881	evm.TU.LG18.302	1
BP	GO:1904706	negative regulation of vascular associated smooth muscle cell proliferation	1/540	20/16685	0.482308	0.898164	0.830881	evm.TU.LG1.1056	1
BP	GO:1905276	regulation of epithelial tube formation	1/540	20/16685	0.482308	0.898164	0.830881	evm.TU.LG17.848	1
BP	GO:0043474	pigment metabolic process involved in pigmentation	2/540	50/16685	0.484484	0.899803	0.832397	evm.TU.LG18.353/evm.TU.LG18.358	2
BP	GO:0055115	entry into diapause	2/540	50/16685	0.484484	0.899803	0.832397	evm.TU.LG18.362/evm.TU.LG18.363	2
BP	GO:1904646	cellular response to amyloid-beta	2/540	50/16685	0.484484	0.899803	0.832397	evm.TU.LG18.354/evm.TU.LG18.355	2
BP	GO:0032943	mononuclear cell proliferation	9/540	264/16685	0.484759	0.899854	0.832444	evm.TU.LG1.1272/evm.TU.LG1.1069/evm.TU.LG1.913/evm.TU.LG1.976/evm.TU.LG1.1092/evm.TU.LG1.999/evm.TU.LG1.912/evm.TU.LG18.267/evm.TU.LG18.268	9
BP	GO:0051703	biological process involved in intraspecies interaction between organisms	4/540	111/16685	0.485655	0.90028	0.832838	evm.TU.LG17.805/evm.TU.LG17.921/evm.TU.LG1.1143/evm.TU.LG1.1279	4
BP	GO:0045931	positive regulation of mitotic cell cycle	10/540	295/16685	0.486112	0.90028	0.832838	evm.TU.LG1.1011/evm.TU.LG1.991/evm.TU.LG1.878/evm.TU.LG1.1076/evm.TU.LG1.1075/evm.TU.LG1.877/evm.TU.LG18.331/evm.TU.LG18.348/evm.TU.LG18.347/evm.TU.LG18.273	10
BP	GO:0050817	coagulation	12/540	357/16685	0.488328	0.90028	0.832838	evm.TU.LG1.1272/evm.TU.LG1.1107/evm.TU.LG1.1011/evm.TU.LG1.1170/evm.TU.LG1.1010/evm.TU.LG1.1103/evm.TU.LG1.1009/evm.TU.LG1.1106/evm.TU.LG1.1105/evm.TU.LG1.1045/evm.TU.LG18.364/evm.TU.LG18.390	12
BP	GO:0044060	regulation of endocrine process	3/540	81/16685	0.489876	0.90028	0.832838	evm.TU.LG17.855/evm.TU.LG17.808/evm.TU.LG10.704	3
BP	GO:0071805	potassium ion transmembrane transport	11/540	327/16685	0.491381	0.90028	0.832838	evm.TU.LG17.797/evm.TU.LG17.936/evm.TU.LG17.796/evm.TU.LG1.1094/evm.TU.LG1.1096/evm.TU.LG1.978/evm.TU.LG1.1037/evm.TU.LG1.1095/evm.TU.LG18.277/evm.TU.LG18.365/evm.TU.LG10.693	11
BP	GO:0008344	adult locomotory behavior	10/540	297/16685	0.494701	0.90028	0.832838	evm.TU.LG17.848/evm.TU.LG17.907/evm.TU.LG17.849/evm.TU.LG1.1069/evm.TU.LG1.1031/evm.TU.LG1.906/evm.TU.LG1.1251/evm.TU.LG1.991/evm.TU.LG1.1032/evm.TU.LG1.953	10
BP	GO:0031128	developmental induction	2/540	51/16685	0.494949	0.90028	0.832838	evm.TU.LG17.848/evm.TU.LG10.704	2
BP	GO:1903523	negative regulation of blood circulation	2/540	51/16685	0.494949	0.90028	0.832838	evm.TU.LG1.1011/evm.TU.LG1.1061	2
BP	GO:0019748	secondary metabolic process	7/540	205/16685	0.496785	0.90028	0.832838	evm.TU.LG1.986/evm.TU.LG1.1131/evm.TU.LG1.1132/evm.TU.LG1.977/evm.TU.LG1.1207/evm.TU.LG18.353/evm.TU.LG18.358	7
BP	GO:0002115	store-operated calcium entry	1/540	21/16685	0.499083	0.90028	0.832838	evm.TU.LG17.815	1
BP	GO:0030007	intracellular potassium ion homeostasis	1/540	21/16685	0.499083	0.90028	0.832838	evm.TU.LG10.694	1
BP	GO:0072673	lamellipodium morphogenesis	1/540	21/16685	0.499083	0.90028	0.832838	evm.TU.LG17.827	1
BP	GO:0090280	positive regulation of calcium ion import	1/540	21/16685	0.499083	0.90028	0.832838	evm.TU.LG1.1069	1
BP	GO:1990542	mitochondrial transmembrane transport	4/540	113/16685	0.499602	0.900519	0.833059	evm.TU.LG1.1050/evm.TU.LG1.1153/evm.TU.LG1.1044/evm.TU.LG1.951	4
BP	GO:0010042	response to manganese ion	2/540	52/16685	0.505278	0.902263	0.834673	evm.TU.LG17.910/evm.TU.LG17.909	2
BP	GO:0010821	regulation of mitochondrion organization	6/540	176/16685	0.50689	0.902263	0.834673	evm.TU.LG1.1143/evm.TU.LG1.1279/evm.TU.LG1.1250/evm.TU.LG18.302/evm.TU.LG18.312/evm.TU.LG18.332	6
BP	GO:1903050	regulation of proteolysis involved in protein catabolic process	10/540	300/16685	0.507517	0.902263	0.834673	evm.TU.LG17.941/evm.TU.LG17.940/evm.TU.LG1.1140/evm.TU.LG1.1103/evm.TU.LG1.1142/evm.TU.LG1.904/evm.TU.LG1.1141/evm.TU.LG18.331/evm.TU.LG18.356/evm.TU.LG18.357	10
BP	GO:0098727	maintenance of cell number	14/540	424/16685	0.50813	0.902263	0.834673	evm.TU.LG17.814/evm.TU.LG17.855/evm.TU.LG17.887/evm.TU.LG17.864/evm.TU.LG17.942/evm.TU.LG17.878/evm.TU.LG1.1076/evm.TU.LG1.1059/evm.TU.LG1.1188/evm.TU.LG1.1060/evm.TU.LG1.1058/evm.TU.LG1.1075/evm.TU.LG18.298/evm.TU.LG18.297	14
BP	GO:0007498	mesoderm development	12/540	363/16685	0.511702	0.902263	0.834673	evm.TU.LG17.855/evm.TU.LG17.831/evm.TU.LG17.942/evm.TU.LG17.878/evm.TU.LG1.1069/evm.TU.LG1.881/evm.TU.LG1.1201/evm.TU.LG1.1103/evm.TU.LG1.1025/evm.TU.LG1.1026/evm.TU.LG1.1279/evm.TU.LG10.719	12
BP	GO:0034612	response to tumor necrosis factor	9/540	270/16685	0.511848	0.902263	0.834673	evm.TU.LG17.918/evm.TU.LG17.901/evm.TU.LG1.977/evm.TU.LG1.991/evm.TU.LG1.1092/evm.TU.LG18.312/evm.TU.LG18.377/evm.TU.LG18.273/evm.TU.LG10.710	9
BP	GO:0071824	protein-DNA complex organization	9/540	270/16685	0.511848	0.902263	0.834673	evm.TU.LG17.941/evm.TU.LG17.940/evm.TU.LG1.1104/evm.TU.LG1.1006/evm.TU.LG1.1038/evm.TU.LG1.1200/evm.TU.LG1.1041/evm.TU.LG1.1007/evm.TU.LG1.995	9
BP	GO:0098732	macromolecule deacylation	5/540	146/16685	0.512812	0.902263	0.834673	evm.TU.LG17.864/evm.TU.LG17.927/evm.TU.LG1.1240/evm.TU.LG1.921/evm.TU.LG1.1167	5
BP	GO:0035285	appendage segmentation	3/540	84/16685	0.514236	0.902263	0.834673	evm.TU.LG17.879/evm.TU.LG17.881_evm.TU.LG17.882/evm.TU.LG17.880	3
BP	GO:1902074	response to salt	3/540	84/16685	0.514236	0.902263	0.834673	evm.TU.LG17.910/evm.TU.LG17.909/evm.TU.LG1.888	3
BP	GO:0006743	ubiquinone metabolic process	1/540	22/16685	0.515315	0.902263	0.834673	evm.TU.LG17.895	1
BP	GO:0009750	response to fructose	1/540	22/16685	0.515315	0.902263	0.834673	evm.TU.LG18.293	1
BP	GO:0010635	regulation of mitochondrial fusion	1/540	22/16685	0.515315	0.902263	0.834673	evm.TU.LG18.312	1
BP	GO:0034080	CENP-A containing chromatin assembly	1/540	22/16685	0.515315	0.902263	0.834673	evm.TU.LG1.1200	1
BP	GO:0034312	diol biosynthetic process	1/540	22/16685	0.515315	0.902263	0.834673	evm.TU.LG1.991	1
BP	GO:0040016	embryonic cleavage	1/540	22/16685	0.515315	0.902263	0.834673	evm.TU.LG18.331	1
BP	GO:0042688	crystal cell differentiation	1/540	22/16685	0.515315	0.902263	0.834673	evm.TU.LG1.1098	1
BP	GO:0043058	regulation of backward locomotion	1/540	22/16685	0.515315	0.902263	0.834673	evm.TU.LG18.294	1
BP	GO:0046852	positive regulation of bone remodeling	1/540	22/16685	0.515315	0.902263	0.834673	evm.TU.LG1.1011	1
BP	GO:2000292	regulation of defecation	1/540	22/16685	0.515315	0.902263	0.834673	evm.TU.LG1.1077	1
BP	GO:0006509	membrane protein ectodomain proteolysis	2/540	53/16685	0.515469	0.902263	0.834673	evm.TU.LG1.978/evm.TU.LG18.265_evm.TU.LG18.266	2
BP	GO:0070193	synaptonemal complex organization	2/540	53/16685	0.515469	0.902263	0.834673	evm.TU.LG17.864/evm.TU.LG1.1266	2
BP	GO:0070498	interleukin-1-mediated signaling pathway	2/540	53/16685	0.515469	0.902263	0.834673	evm.TU.LG1.913/evm.TU.LG1.912	2
BP	GO:0086012	membrane depolarization during cardiac muscle cell action potential	2/540	53/16685	0.515469	0.902263	0.834673	evm.TU.LG18.295/evm.TU.LG18.296	2
BP	GO:0034728	nucleosome organization	5/540	147/16685	0.518874	0.907544	0.839558	evm.TU.LG1.1104/evm.TU.LG1.1006/evm.TU.LG1.1200/evm.TU.LG1.1007/evm.TU.LG1.995	5
BP	GO:0006941	striated muscle contraction	10/540	303/16685	0.520239	0.908016	0.839994	evm.TU.LG17.860/evm.TU.LG17.861/evm.TU.LG17.856/evm.TU.LG17.862/evm.TU.LG1.1191/evm.TU.LG1.1190/evm.TU.LG1.1103/evm.TU.LG18.295/evm.TU.LG18.296/evm.TU.LG18.273	10
BP	GO:0006090	pyruvate metabolic process	6/540	179/16685	0.52342	0.908016	0.839994	evm.TU.LG1.1131/evm.TU.LG1.1132/evm.TU.LG1.1279/evm.TU.LG10.698/evm.TU.LG10.708/evm.TU.LG10.699	6
BP	GO:0007034	vacuolar transport	6/540	179/16685	0.52342	0.908016	0.839994	evm.TU.LG1.910/evm.TU.LG1.973/evm.TU.LG1.911/evm.TU.LG18.396/evm.TU.LG18.395/evm.TU.LG18.394	6
BP	GO:0043462	regulation of ATP-dependent activity	5/540	148/16685	0.524904	0.908016	0.839994	evm.TU.LG1.1098/evm.TU.LG1.1094/evm.TU.LG1.1096/evm.TU.LG1.1095/evm.TU.LG10.710	5
BP	GO:0031116	positive regulation of microtubule polymerization	2/540	54/16685	0.525519	0.908016	0.839994	evm.TU.LG18.348/evm.TU.LG18.347	2
BP	GO:0060078	regulation of postsynaptic membrane potential	7/540	211/16685	0.527361	0.908016	0.839994	evm.TU.LG17.828/evm.TU.LG17.829/evm.TU.LG17.872/evm.TU.LG17.873/evm.TU.LG18.354/evm.TU.LG18.355/evm.TU.LG10.710	7
BP	GO:0030866	cortical actin cytoskeleton organization	6/540	180/16685	0.528882	0.908016	0.839994	evm.TU.LG17.907/evm.TU.LG17.827/evm.TU.LG1.1094/evm.TU.LG1.1096/evm.TU.LG1.1280_evm.TU.LG1.1281/evm.TU.LG1.1095	6
BP	GO:0001878	response to yeast	1/540	23/16685	0.531023	0.908016	0.839994	evm.TU.LG1.999	1
BP	GO:0006727	ommochrome biosynthetic process	1/540	23/16685	0.531023	0.908016	0.839994	evm.TU.LG18.358	1
BP	GO:0031055	chromatin remodeling at centromere	1/540	23/16685	0.531023	0.908016	0.839994	evm.TU.LG1.1200	1
BP	GO:0033060	ocellus pigmentation	1/540	23/16685	0.531023	0.908016	0.839994	evm.TU.LG18.358	1
BP	GO:0045116	protein neddylation	1/540	23/16685	0.531023	0.908016	0.839994	evm.TU.LG18.318	1
BP	GO:0046152	ommochrome metabolic process	1/540	23/16685	0.531023	0.908016	0.839994	evm.TU.LG18.358	1
BP	GO:0097711	ciliary basal body-plasma membrane docking	4/540	118/16685	0.533721	0.910209	0.842023	evm.TU.LG1.1245/evm.TU.LG1.1103/evm.TU.LG1.1110/evm.TU.LG10.669	4
BP	GO:0097306	cellular response to alcohol	6/540	183/16685	0.545108	0.911934	0.843619	evm.TU.LG1.1006/evm.TU.LG1.1191/evm.TU.LG1.1190/evm.TU.LG1.1007/evm.TU.LG18.374/evm.TU.LG18.332	6
BP	GO:0050873	brown fat cell differentiation	2/540	56/16685	0.545195	0.911934	0.843619	evm.TU.LG18.298/evm.TU.LG18.297	2
BP	GO:1903423	positive regulation of synaptic vesicle recycling	2/540	56/16685	0.545195	0.911934	0.843619	evm.TU.LG17.907/evm.TU.LG18.302	2
BP	GO:0044839	cell cycle G2/M phase transition	10/540	309/16685	0.545361	0.911934	0.843619	evm.TU.LG17.833/evm.TU.LG1.1245/evm.TU.LG1.1094/evm.TU.LG1.1096/evm.TU.LG1.1103/evm.TU.LG1.1095/evm.TU.LG1.1110/evm.TU.LG18.267/evm.TU.LG18.268/evm.TU.LG10.707	10
BP	GO:0055081	monoatomic anion homeostasis	3/540	88/16685	0.545723	0.911934	0.843619	evm.TU.LG1.1027/evm.TU.LG10.704/evm.TU.LG10.694	3
BP	GO:0006521	regulation of cellular amino acid metabolic process	1/540	24/16685	0.546222	0.911934	0.843619	evm.TU.LG17.870	1
BP	GO:0060631	regulation of meiosis I	1/540	24/16685	0.546222	0.911934	0.843619	evm.TU.LG17.833	1
BP	GO:0071907	determination of digestive tract left/right asymmetry	1/540	24/16685	0.546222	0.911934	0.843619	evm.TU.LG18.303	1
BP	GO:0090330	regulation of platelet aggregation	1/540	24/16685	0.546222	0.911934	0.843619	evm.TU.LG1.1011	1
BP	GO:1990403	embryonic brain development	1/540	24/16685	0.546222	0.911934	0.843619	evm.TU.LG10.669	1
BP	GO:0035019	somatic stem cell population maintenance	4/540	120/16685	0.547042	0.912601	0.844236	evm.TU.LG17.855/evm.TU.LG17.887/evm.TU.LG17.942/evm.TU.LG1.1188	4
BP	GO:0035264	multicellular organism growth	14/540	435/16685	0.547208	0.912601	0.844236	evm.TU.LG17.855/evm.TU.LG17.864/evm.TU.LG17.809/evm.TU.LG1.1038/evm.TU.LG1.1208/evm.TU.LG1.1041/evm.TU.LG1.888/evm.TU.LG18.267/evm.TU.LG18.332/evm.TU.LG18.268/evm.TU.LG18.273/evm.TU.LG10.690/evm.TU.LG10.692/evm.TU.LG10.691	14
BP	GO:0032200	telomere organization	6/540	184/16685	0.550462	0.915735	0.847135	evm.TU.LG1.891/evm.TU.LG1.977/evm.TU.LG1.890/evm.TU.LG1.1074/evm.TU.LG18.267/evm.TU.LG18.268	6
BP	GO:0002532	production of molecular mediator involved in inflammatory response	2/540	57/16685	0.554817	0.916404	0.847754	evm.TU.LG1.1272/evm.TU.LG1.1056	2
BP	GO:0098586	cellular response to virus	2/540	57/16685	0.554817	0.916404	0.847754	evm.TU.LG1.1076/evm.TU.LG1.1075	2
BP	GO:1904580	regulation of intracellular mRNA localization	2/540	57/16685	0.554817	0.916404	0.847754	evm.TU.LG1.1103/evm.TU.LG1.1279	2
BP	GO:0019886	antigen processing and presentation of exogenous peptide antigen via MHC class II	4/540	122/16685	0.560163	0.916404	0.847754	evm.TU.LG1.1094/evm.TU.LG1.1035/evm.TU.LG1.1096/evm.TU.LG1.1095	4
BP	GO:0001783	B cell apoptotic process	1/540	25/16685	0.560929	0.916404	0.847754	evm.TU.LG1.976	1
BP	GO:0006516	glycoprotein catabolic process	1/540	25/16685	0.560929	0.916404	0.847754	evm.TU.LG1.1164	1
BP	GO:0044090	positive regulation of vacuole organization	1/540	25/16685	0.560929	0.916404	0.847754	evm.TU.LG18.273	1
BP	GO:0055075	potassium ion homeostasis	1/540	25/16685	0.560929	0.916404	0.847754	evm.TU.LG10.694	1
BP	GO:0033059	cellular pigmentation	3/540	90/16685	0.561013	0.916404	0.847754	evm.TU.LG1.918/evm.TU.LG18.390/evm.TU.LG18.358	3
BP	GO:0007492	endoderm development	5/540	155/16685	0.56614	0.921757	0.852706	evm.TU.LG17.855/evm.TU.LG1.932/evm.TU.LG1.1061/evm.TU.LG1.934/evm.TU.LG1.933	5
BP	GO:2001251	negative regulation of chromosome organization	7/540	220/16685	0.571814	0.922275	0.853185	evm.TU.LG1.1049/evm.TU.LG1.1074/evm.TU.LG18.315/evm.TU.LG18.267/evm.TU.LG18.268/evm.TU.LG18.343/evm.TU.LG10.670	7
BP	GO:0055117	regulation of cardiac muscle contraction	4/540	124/16685	0.573076	0.922275	0.853185	evm.TU.LG17.856/evm.TU.LG1.1191/evm.TU.LG1.1190/evm.TU.LG1.1103	4
BP	GO:0030101	natural killer cell activation	2/540	59/16685	0.573625	0.922275	0.853185	evm.TU.LG1.972/evm.TU.LG18.390	2
BP	GO:0030382	sperm mitochondrion organization	1/540	26/16685	0.575161	0.922275	0.853185	evm.TU.LG1.1192	1
BP	GO:0031101	fin regeneration	1/540	26/16685	0.575161	0.922275	0.853185	evm.TU.LG1.1049	1
BP	GO:0032196	transposition	1/540	26/16685	0.575161	0.922275	0.853185	evm.TU.LG1.1030	1
BP	GO:0034755	iron ion transmembrane transport	1/540	26/16685	0.575161	0.922275	0.853185	evm.TU.LG1.973	1
BP	GO:0044346	fibroblast apoptotic process	1/540	26/16685	0.575161	0.922275	0.853185	evm.TU.LG18.331	1
BP	GO:0046929	negative regulation of neurotransmitter secretion	1/540	26/16685	0.575161	0.922275	0.853185	evm.TU.LG1.1033	1
BP	GO:0070723	response to cholesterol	1/540	26/16685	0.575161	0.922275	0.853185	evm.TU.LG1.1268	1
BP	GO:2000353	positive regulation of endothelial cell apoptotic process	1/540	26/16685	0.575161	0.922275	0.853185	evm.TU.LG1.1056	1
BP	GO:0061025	membrane fusion	11/540	350/16685	0.58272	0.925471	0.856142	evm.TU.LG17.842/evm.TU.LG17.907/evm.TU.LG1.969/evm.TU.LG1.968/evm.TU.LG1.1094/evm.TU.LG1.1096/evm.TU.LG1.1095/evm.TU.LG18.302/evm.TU.LG10.690/evm.TU.LG10.692/evm.TU.LG10.691	11
BP	GO:0055093	response to hyperoxia	2/540	60/16685	0.58281	0.925471	0.856142	evm.TU.LG1.908/evm.TU.LG1.909	2
BP	GO:0006089	lactate metabolic process	1/540	27/16685	0.588932	0.925471	0.856142	evm.TU.LG1.1279	1
BP	GO:0007625	grooming behavior	1/540	27/16685	0.588932	0.925471	0.856142	evm.TU.LG1.1279	1
BP	GO:0009786	regulation of asymmetric cell division	1/540	27/16685	0.588932	0.925471	0.856142	evm.TU.LG1.1280_evm.TU.LG1.1281	1
BP	GO:0034114	regulation of heterotypic cell-cell adhesion	1/540	27/16685	0.588932	0.925471	0.856142	evm.TU.LG17.942	1
BP	GO:0051895	negative regulation of focal adhesion assembly	1/540	27/16685	0.588932	0.925471	0.856142	evm.TU.LG17.827	1
BP	GO:0060081	membrane hyperpolarization	1/540	27/16685	0.588932	0.925471	0.856142	evm.TU.LG10.694	1
BP	GO:0101023	vascular endothelial cell proliferation	1/540	27/16685	0.588932	0.925471	0.856142	evm.TU.LG1.1143	1
BP	GO:0150118	negative regulation of cell-substrate junction organization	1/540	27/16685	0.588932	0.925471	0.856142	evm.TU.LG17.827	1
BP	GO:1904424	regulation of GTP binding	1/540	27/16685	0.588932	0.925471	0.856142	evm.TU.LG17.924	1
BP	GO:0072089	stem cell proliferation	12/540	384/16685	0.590769	0.925471	0.856142	evm.TU.LG17.924/evm.TU.LG17.878/evm.TU.LG1.1245/evm.TU.LG1.978/evm.TU.LG1.979/evm.TU.LG1.1280_evm.TU.LG1.1281/evm.TU.LG1.993/evm.TU.LG1.1244/evm.TU.LG1.1243/evm.TU.LG1.992/evm.TU.LG18.298/evm.TU.LG18.297	12
BP	GO:0070296	sarcoplasmic reticulum calcium ion transport	2/540	61/16685	0.591848	0.925471	0.856142	evm.TU.LG1.1103/evm.TU.LG1.1014	2
BP	GO:0051606	detection of stimulus	15/540	480/16685	0.592692	0.926181	0.856799	evm.TU.LG17.899/evm.TU.LG17.898/evm.TU.LG17.849/evm.TU.LG1.1069/evm.TU.LG1.1191/evm.TU.LG1.1140/evm.TU.LG1.1190/evm.TU.LG1.1011/evm.TU.LG1.972/evm.TU.LG1.999/evm.TU.LG1.1142/evm.TU.LG1.1278/evm.TU.LG1.1141/evm.TU.LG18.368/evm.TU.LG18.332	15
BP	GO:0000086	G2/M transition of mitotic cell cycle	9/540	289/16685	0.594195	0.927986	0.858468	evm.TU.LG17.833/evm.TU.LG1.1245/evm.TU.LG1.1094/evm.TU.LG1.1096/evm.TU.LG1.1103/evm.TU.LG1.1095/evm.TU.LG1.1110/evm.TU.LG18.267/evm.TU.LG18.268	9
BP	GO:0055010	ventricular cardiac muscle tissue morphogenesis	2/540	62/16685	0.60074	0.928411	0.858862	evm.TU.LG17.855/evm.TU.LG17.856	2
BP	GO:0070741	response to interleukin-6	2/540	62/16685	0.60074	0.928411	0.858862	evm.TU.LG17.855/evm.TU.LG18.312	2
BP	GO:0030220	platelet formation	1/540	28/16685	0.602257	0.928411	0.858862	evm.TU.LG1.978	1
BP	GO:0032291	axon ensheathment in central nervous system	1/540	28/16685	0.602257	0.928411	0.858862	evm.TU.LG1.1280_evm.TU.LG1.1281	1
BP	GO:0045175	basal protein localization	1/540	28/16685	0.602257	0.928411	0.858862	evm.TU.LG17.924	1
BP	GO:0060307	regulation of ventricular cardiac muscle cell membrane repolarization	1/540	28/16685	0.602257	0.928411	0.858862	evm.TU.LG18.296	1
BP	GO:0050885	neuromuscular process controlling balance	3/540	96/16685	0.604962	0.92995	0.860286	evm.TU.LG1.979/evm.TU.LG1.993/evm.TU.LG1.992	3
BP	GO:0051124	synaptic assembly at neuromuscular junction	12/540	388/16685	0.6052	0.92995	0.860286	evm.TU.LG17.855/evm.TU.LG1.1033/evm.TU.LG1.920/evm.TU.LG1.973/evm.TU.LG1.919/evm.TU.LG1.888/evm.TU.LG1.953/evm.TU.LG1.1143/evm.TU.LG18.381/evm.TU.LG18.379/evm.TU.LG18.380/evm.TU.LG18.273	12
BP	GO:0046034	ATP metabolic process	11/540	356/16685	0.605389	0.92995	0.860286	evm.TU.LG17.838/evm.TU.LG1.1050/evm.TU.LG1.1153/evm.TU.LG1.1131/evm.TU.LG1.1132/evm.TU.LG1.1101/evm.TU.LG18.312/evm.TU.LG18.332/evm.TU.LG10.698/evm.TU.LG10.708/evm.TU.LG10.699	11
BP	GO:0065004	protein-DNA complex assembly	6/540	195/16685	0.607338	0.931891	0.862081	evm.TU.LG17.941/evm.TU.LG17.940/evm.TU.LG1.1104/evm.TU.LG1.1038/evm.TU.LG1.1200/evm.TU.LG1.1041	6
BP	GO:0007631	feeding behavior	10/540	325/16685	0.609721	0.933134	0.863231	evm.TU.LG17.805/evm.TU.LG17.907/evm.TU.LG17.833/evm.TU.LG17.924/evm.TU.LG1.928/evm.TU.LG1.1094/evm.TU.LG1.1096/evm.TU.LG1.1095/evm.TU.LG1.929/evm.TU.LG18.273	10
BP	GO:0036344	platelet morphogenesis	1/540	29/16685	0.615152	0.933134	0.863231	evm.TU.LG1.978	1
BP	GO:0042594	response to starvation	13/540	423/16685	0.615475	0.933321	0.863403	evm.TU.LG17.910/evm.TU.LG17.909/evm.TU.LG1.1274/evm.TU.LG1.1273/evm.TU.LG1.977/evm.TU.LG1.991/evm.TU.LG1.1111/evm.TU.LG1.1280_evm.TU.LG1.1281/evm.TU.LG18.293/evm.TU.LG18.285/evm.TU.LG10.673/evm.TU.LG10.672/evm.TU.LG10.674	13
BP	GO:0050879	multicellular organismal movement	3/540	98/16685	0.618948	0.933728	0.863781	evm.TU.LG1.910/evm.TU.LG18.294/evm.TU.LG18.273	3
BP	GO:0006813	potassium ion transport	11/540	362/16685	0.627462	0.935625	0.865535	evm.TU.LG17.797/evm.TU.LG17.936/evm.TU.LG17.796/evm.TU.LG1.1094/evm.TU.LG1.1096/evm.TU.LG1.978/evm.TU.LG1.1037/evm.TU.LG1.1095/evm.TU.LG18.277/evm.TU.LG18.365/evm.TU.LG10.693	11
BP	GO:0009404	toxin metabolic process	1/540	30/16685	0.627629	0.935625	0.865535	evm.TU.LG1.1207	1
BP	GO:0071380	cellular response to prostaglandin E stimulus	1/540	30/16685	0.627629	0.935625	0.865535	evm.TU.LG18.374	1
BP	GO:0071467	cellular response to pH	1/540	30/16685	0.627629	0.935625	0.865535	evm.TU.LG1.973	1
BP	GO:1901890	positive regulation of cell junction assembly	8/540	265/16685	0.629166	0.936719	0.866547	evm.TU.LG17.855/evm.TU.LG1.1011/evm.TU.LG1.978/evm.TU.LG1.920/evm.TU.LG1.973/evm.TU.LG1.919/evm.TU.LG1.1089/evm.TU.LG1.1087	8
BP	GO:0040025	vulval development	8/540	267/16685	0.637533	0.938295	0.868005	evm.TU.LG17.902/evm.TU.LG1.1055/evm.TU.LG1.1038/evm.TU.LG1.1208/evm.TU.LG1.1041/evm.TU.LG1.1188/evm.TU.LG1.1238/evm.TU.LG1.1239	8
BP	GO:0048865	stem cell fate commitment	3/540	101/16685	0.63929	0.938295	0.868005	evm.TU.LG17.924/evm.TU.LG18.298/evm.TU.LG18.297	3
BP	GO:0097366	response to bronchodilator	3/540	101/16685	0.63929	0.938295	0.868005	evm.TU.LG1.1094/evm.TU.LG1.1096/evm.TU.LG1.1095	3
BP	GO:0010881	regulation of cardiac muscle contraction by regulation of the release of sequestered calcium ion	1/540	31/16685	0.639702	0.938295	0.868005	evm.TU.LG1.1103	1
BP	GO:0014057	positive regulation of acetylcholine secretion, neurotransmission	1/540	31/16685	0.639702	0.938295	0.868005	evm.TU.LG1.991	1
BP	GO:0042407	cristae formation	1/540	31/16685	0.639702	0.938295	0.868005	evm.TU.LG1.1050	1
BP	GO:0051450	myoblast proliferation	1/540	31/16685	0.639702	0.938295	0.868005	evm.TU.LG1.1201	1
BP	GO:0071243	cellular response to arsenic-containing substance	1/540	31/16685	0.639702	0.938295	0.868005	evm.TU.LG1.977	1
BP	GO:1903392	negative regulation of adherens junction organization	1/540	31/16685	0.639702	0.938295	0.868005	evm.TU.LG17.827	1
BP	GO:0001662	behavioral fear response	2/540	67/16685	0.643003	0.939618	0.869229	evm.TU.LG17.921/evm.TU.LG18.273	2
BP	GO:0036270	response to diuretic	2/540	67/16685	0.643003	0.939618	0.869229	evm.TU.LG18.267/evm.TU.LG18.268	2
BP	GO:0000578	embryonic axis specification	9/540	303/16685	0.650377	0.940561	0.870102	evm.TU.LG17.799/evm.TU.LG17.855/evm.TU.LG17.800/evm.TU.LG17.878/evm.TU.LG1.906/evm.TU.LG1.873/evm.TU.LG1.1030/evm.TU.LG1.1103/evm.TU.LG1.1280_evm.TU.LG1.1281	9
BP	GO:0010960	magnesium ion homeostasis	1/540	32/16685	0.651385	0.940561	0.870102	evm.TU.LG1.1208	1
BP	GO:0042438	melanin biosynthetic process	1/540	32/16685	0.651385	0.940561	0.870102	evm.TU.LG18.353	1
BP	GO:0001649	osteoblast differentiation	7/540	238/16685	0.65426	0.942773	0.872148	evm.TU.LG17.855/evm.TU.LG17.826/evm.TU.LG17.851/evm.TU.LG1.1274/evm.TU.LG1.1273/evm.TU.LG1.982/evm.TU.LG1.1103	7
BP	GO:1901861	regulation of muscle tissue development	7/540	238/16685	0.65426	0.942773	0.872148	evm.TU.LG17.855/evm.TU.LG17.856/evm.TU.LG1.1043/evm.TU.LG1.982/evm.TU.LG1.1252/evm.TU.LG1.1040/evm.TU.LG18.273	7
BP	GO:0048754	branching morphogenesis of an epithelial tube	10/540	337/16685	0.654903	0.943345	0.872677	evm.TU.LG17.848/evm.TU.LG17.855/evm.TU.LG17.887/evm.TU.LG17.886/evm.TU.LG17.878/evm.TU.LG1.1069/evm.TU.LG1.1140/evm.TU.LG1.1142/evm.TU.LG1.1141/evm.TU.LG10.669	10
BP	GO:0007605	sensory perception of sound	9/540	305/16685	0.658036	0.943345	0.872677	evm.TU.LG17.864/evm.TU.LG17.907/evm.TU.LG17.849/evm.TU.LG17.854/evm.TU.LG1.1149/evm.TU.LG1.1118/evm.TU.LG1.1148/evm.TU.LG18.359/evm.TU.LG18.360	9
BP	GO:0010761	fibroblast migration	2/540	69/16685	0.658892	0.943345	0.872677	evm.TU.LG17.827/evm.TU.LG1.1143	2
BP	GO:0044042	glucan metabolic process	4/540	139/16685	0.662691	0.943345	0.872677	evm.TU.LG1.1111/evm.TU.LG1.908/evm.TU.LG1.909/evm.TU.LG18.293	4
BP	GO:1990823	response to leukemia inhibitory factor	4/540	139/16685	0.662691	0.943345	0.872677	evm.TU.LG17.894/evm.TU.LG17.942/evm.TU.LG18.359/evm.TU.LG18.360	4
BP	GO:1990830	cellular response to leukemia inhibitory factor	4/540	139/16685	0.662691	0.943345	0.872677	evm.TU.LG17.894/evm.TU.LG17.942/evm.TU.LG18.359/evm.TU.LG18.360	4
BP	GO:0019233	sensory perception of pain	6/540	208/16685	0.66914	0.946654	0.875738	evm.TU.LG17.797/evm.TU.LG17.899/evm.TU.LG17.898/evm.TU.LG17.796/evm.TU.LG1.1069/evm.TU.LG1.1118	6
BP	GO:0035150	regulation of tube size	9/540	309/16685	0.673062	0.946654	0.875738	evm.TU.LG1.1063/evm.TU.LG1.1064/evm.TU.LG1.978/evm.TU.LG1.979/evm.TU.LG1.993/evm.TU.LG1.1061/evm.TU.LG1.1244/evm.TU.LG1.1243/evm.TU.LG1.992	9
BP	GO:0043057	backward locomotion	1/540	34/16685	0.673628	0.946654	0.875738	evm.TU.LG18.294	1
BP	GO:0043576	regulation of respiratory gaseous exchange	1/540	34/16685	0.673628	0.946654	0.875738	evm.TU.LG18.339	1
BP	GO:0005978	glycogen biosynthetic process	2/540	71/16685	0.674209	0.946654	0.875738	evm.TU.LG1.908/evm.TU.LG1.909	2
BP	GO:0009250	glucan biosynthetic process	2/540	71/16685	0.674209	0.946654	0.875738	evm.TU.LG1.908/evm.TU.LG1.909	2
BP	GO:0106027	neuron projection organization	5/540	176/16685	0.677648	0.947139	0.876187	evm.TU.LG17.857/evm.TU.LG17.858/evm.TU.LG1.920/evm.TU.LG1.919/evm.TU.LG10.710	5
BP	GO:0007530	sex determination	3/540	107/16685	0.67765	0.947139	0.876187	evm.TU.LG1.931/evm.TU.LG10.703/evm.TU.LG10.681	3
BP	GO:0032259	methylation	12/540	410/16685	0.679974	0.947139	0.876187	evm.TU.LG17.855/evm.TU.LG17.899/evm.TU.LG17.898/evm.TU.LG17.819/evm.TU.LG17.820/evm.TU.LG1.1076/evm.TU.LG1.1075/evm.TU.LG1.1207/evm.TU.LG18.298/evm.TU.LG18.297/evm.TU.LG18.370/evm.TU.LG10.703	12
BP	GO:1901655	cellular response to ketone	6/540	211/16685	0.682491	0.947139	0.876187	evm.TU.LG17.848/evm.TU.LG17.901/evm.TU.LG1.1006/evm.TU.LG1.1007/evm.TU.LG18.374/evm.TU.LG18.273	6
BP	GO:0010742	macrophage derived foam cell differentiation	1/540	35/16685	0.684212	0.947139	0.876187	evm.TU.LG1.1027	1
BP	GO:0030397	membrane disassembly	1/540	35/16685	0.684212	0.947139	0.876187	evm.TU.LG1.1011	1
BP	GO:1901032	negative regulation of response to reactive oxygen species	1/540	35/16685	0.684212	0.947139	0.876187	evm.TU.LG1.1171	1
BP	GO:1905516	positive regulation of fertilization	1/540	35/16685	0.684212	0.947139	0.876187	evm.TU.LG1.1208	1
BP	GO:2001039	negative regulation of cellular response to drug	1/540	35/16685	0.684212	0.947139	0.876187	evm.TU.LG1.1171	1
BP	GO:0071359	cellular response to dsRNA	2/540	73/16685	0.688964	0.948034	0.877014	evm.TU.LG1.982/evm.TU.LG1.1252	2
BP	GO:0098742	cell-cell adhesion via plasma-membrane adhesion molecules	9/540	314/16685	0.691282	0.948034	0.877014	evm.TU.LG17.942/evm.TU.LG17.857/evm.TU.LG17.858/evm.TU.LG1.1140/evm.TU.LG1.999/evm.TU.LG1.1142/evm.TU.LG1.1089/evm.TU.LG1.1087/evm.TU.LG1.1141	9
BP	GO:0007254	JNK cascade	11/540	381/16685	0.692933	0.948034	0.877014	evm.TU.LG17.833/evm.TU.LG1.945/evm.TU.LG1.977/evm.TU.LG1.976/evm.TU.LG1.944/evm.TU.LG1.1056/evm.TU.LG1.948/evm.TU.LG18.359/evm.TU.LG18.360/evm.TU.LG18.298/evm.TU.LG18.297	11
BP	GO:0006839	mitochondrial transport	8/540	281/16685	0.693032	0.948034	0.877014	evm.TU.LG1.1050/evm.TU.LG1.1153/evm.TU.LG1.1112/evm.TU.LG1.951/evm.TU.LG1.998/evm.TU.LG1.1279/evm.TU.LG1.1250/evm.TU.LG18.302	8
BP	GO:0048857	neural nucleus development	1/540	36/16685	0.694454	0.948034	0.877014	evm.TU.LG18.339	1
BP	GO:0048859	formation of anatomical boundary	4/540	145/16685	0.69474	0.948034	0.877014	evm.TU.LG17.855/evm.TU.LG17.852/evm.TU.LG1.922/evm.TU.LG1.923	4
BP	GO:0030011	maintenance of cell polarity	2/540	74/16685	0.696133	0.948034	0.877014	evm.TU.LG1.1232/evm.TU.LG1.1231	2
BP	GO:0014014	negative regulation of gliogenesis	2/540	75/16685	0.703165	0.950361	0.879168	evm.TU.LG1.1249/evm.TU.LG10.716	2
BP	GO:0060253	negative regulation of glial cell proliferation	1/540	37/16685	0.704364	0.950361	0.879168	evm.TU.LG10.716	1
BP	GO:0071404	cellular response to low-density lipoprotein particle stimulus	1/540	37/16685	0.704364	0.950361	0.879168	evm.TU.LG1.1027	1
BP	GO:1901880	negative regulation of protein depolymerization	3/540	112/16685	0.707248	0.952674	0.881307	evm.TU.LG1.1031/evm.TU.LG1.1032/evm.TU.LG1.1249	3
BP	GO:0035206	regulation of hemocyte proliferation	2/540	76/16685	0.710061	0.952867	0.881486	evm.TU.LG1.1011/evm.TU.LG1.888	2
BP	GO:0032024	positive regulation of insulin secretion	3/540	113/16685	0.712911	0.952867	0.881486	evm.TU.LG1.918/evm.TU.LG1.978/evm.TU.LG1.1276	3
BP	GO:2000637	positive regulation of miRNA-mediated gene silencing	1/540	38/16685	0.713953	0.952867	0.881486	evm.TU.LG1.982	1
BP	GO:0042659	regulation of cell fate specification	4/540	149/16685	0.714867	0.952867	0.881486	evm.TU.LG17.855/evm.TU.LG1.922/evm.TU.LG1.1201/evm.TU.LG1.923	4
BP	GO:0048741	skeletal muscle fiber development	2/540	77/16685	0.716822	0.952867	0.881486	evm.TU.LG1.880/evm.TU.LG18.314_evm.TU.LG18.313	2
BP	GO:0030588	pseudocleavage	1/540	39/16685	0.723232	0.952867	0.881486	evm.TU.LG1.873	1
BP	GO:0071625	vocalization behavior	1/540	39/16685	0.723232	0.952867	0.881486	evm.TU.LG17.921	1
BP	GO:0140718	facultative heterochromatin formation	1/540	39/16685	0.723232	0.952867	0.881486	evm.TU.LG17.868_evm.TU.LG17.869	1
BP	GO:1901028	regulation of mitochondrial outer membrane permeabilization involved in apoptotic signaling pathway	1/540	39/16685	0.723232	0.952867	0.881486	evm.TU.LG1.1250	1
BP	GO:0007595	lactation	2/540	78/16685	0.723451	0.952867	0.881486	evm.TU.LG17.809/evm.TU.LG1.914	2
BP	GO:0046849	bone remodeling	3/540	115/16685	0.723984	0.952867	0.881486	evm.TU.LG1.1011/evm.TU.LG1.1268/evm.TU.LG18.352	3
BP	GO:0070988	demethylation	2/540	79/16685	0.729948	0.953448	0.882023	evm.TU.LG17.814/evm.TU.LG18.325	2
BP	GO:0014850	response to muscle activity	1/540	40/16685	0.732211	0.953448	0.882023	evm.TU.LG1.951	1
BP	GO:0015701	bicarbonate transport	1/540	40/16685	0.732211	0.953448	0.882023	evm.TU.LG1.1163	1
BP	GO:1901046	positive regulation of egg-laying behavior	1/540	40/16685	0.732211	0.953448	0.882023	evm.TU.LG18.332	1
BP	GO:0070509	calcium ion import	3/540	117/16685	0.73472	0.954263	0.882777	evm.TU.LG17.815/evm.TU.LG1.1069/evm.TU.LG1.1153	3
BP	GO:0001964	startle response	1/540	41/16685	0.740898	0.955059	0.883513	evm.TU.LG10.710	1
BP	GO:0035069	larval midgut histolysis	1/540	41/16685	0.740898	0.955059	0.883513	evm.TU.LG1.1143	1
BP	GO:0045924	regulation of female receptivity	1/540	41/16685	0.740898	0.955059	0.883513	evm.TU.LG1.1163	1
BP	GO:0051938	L-glutamate import	1/540	41/16685	0.740898	0.955059	0.883513	evm.TU.LG1.1279	1
BP	GO:0060573	cell fate specification involved in pattern specification	1/540	41/16685	0.740898	0.955059	0.883513	evm.TU.LG17.925	1
BP	GO:0061311	cell surface receptor signaling pathway involved in heart development	1/540	41/16685	0.740898	0.955059	0.883513	evm.TU.LG10.669	1
BP	GO:0070671	response to interleukin-12	1/540	41/16685	0.740898	0.955059	0.883513	evm.TU.LG1.1056	1
BP	GO:0031646	positive regulation of nervous system process	3/540	119/16685	0.745125	0.957211	0.885504	evm.TU.LG17.828/evm.TU.LG17.829/evm.TU.LG10.710	3
BP	GO:0071709	membrane assembly	3/540	119/16685	0.745125	0.957211	0.885504	evm.TU.LG1.1042/evm.TU.LG1.1004/evm.TU.LG1.1039	3
BP	GO:0042074	cell migration involved in gastrulation	2/540	82/16685	0.748667	0.957211	0.885504	evm.TU.LG17.847/evm.TU.LG1.1069	2
BP	GO:0006699	bile acid biosynthetic process	1/540	42/16685	0.749305	0.957211	0.885504	evm.TU.LG10.704	1
BP	GO:0061351	neural precursor cell proliferation	12/540	434/16685	0.751372	0.958333	0.886542	evm.TU.LG17.814/evm.TU.LG17.924/evm.TU.LG1.1245/evm.TU.LG1.978/evm.TU.LG1.979/evm.TU.LG1.1280_evm.TU.LG1.1281/evm.TU.LG1.993/evm.TU.LG1.1244/evm.TU.LG1.1243/evm.TU.LG1.992/evm.TU.LG10.710/evm.TU.LG10.676	12
BP	GO:0006814	sodium ion transport	10/540	367/16685	0.753901	0.959505	0.887626	evm.TU.LG17.835/evm.TU.LG1.1094/evm.TU.LG1.1096/evm.TU.LG1.978/evm.TU.LG1.1037/evm.TU.LG1.1095/evm.TU.LG1.904/evm.TU.LG18.295/evm.TU.LG18.296/evm.TU.LG18.365	10
BP	GO:0120193	tight junction organization	4/540	158/16685	0.756547	0.959505	0.887626	evm.TU.LG1.945/evm.TU.LG1.1103/evm.TU.LG1.1280_evm.TU.LG1.1281/evm.TU.LG1.944	4
BP	GO:0051447	negative regulation of meiotic cell cycle	1/540	43/16685	0.757439	0.959505	0.887626	evm.TU.LG1.1103	1
BP	GO:0002833	positive regulation of response to biotic stimulus	8/540	300/16685	0.759213	0.960125	0.8882	evm.TU.LG1.1011/evm.TU.LG1.972/evm.TU.LG1.913/evm.TU.LG1.1103/evm.TU.LG1.1076/evm.TU.LG1.999/evm.TU.LG1.1075/evm.TU.LG1.912	8
BP	GO:0034110	regulation of homotypic cell-cell adhesion	1/540	44/16685	0.765309	0.961795	0.889745	evm.TU.LG1.1011	1
BP	GO:0071402	cellular response to lipoprotein particle stimulus	1/540	44/16685	0.765309	0.961795	0.889745	evm.TU.LG1.1027	1
BP	GO:0060193	positive regulation of lipase activity	2/540	85/16685	0.76626	0.961795	0.889745	evm.TU.LG1.1010/evm.TU.LG1.1009	2
BP	GO:0048678	response to axon injury	6/540	233/16685	0.769428	0.962772	0.890649	evm.TU.LG17.942/evm.TU.LG1.977/evm.TU.LG1.1103/evm.TU.LG1.888/evm.TU.LG1.1238/evm.TU.LG1.1239	6
BP	GO:0009948	anterior/posterior axis specification	9/540	338/16685	0.769636	0.962772	0.890649	evm.TU.LG17.799/evm.TU.LG17.855/evm.TU.LG17.800/evm.TU.LG17.878/evm.TU.LG1.906/evm.TU.LG1.873/evm.TU.LG1.1030/evm.TU.LG1.1103/evm.TU.LG1.1188	9
BP	GO:0042661	regulation of mesodermal cell fate specification	1/540	45/16685	0.772925	0.962772	0.890649	evm.TU.LG17.855	1
BP	GO:0048011	neurotrophin TRK receptor signaling pathway	1/540	45/16685	0.772925	0.962772	0.890649	evm.TU.LG1.1127	1
BP	GO:1990868	response to chemokine	1/540	45/16685	0.772925	0.962772	0.890649	evm.TU.LG1.1069	1
BP	GO:0051602	response to electrical stimulus	2/540	87/16685	0.777386	0.963562	0.891379	evm.TU.LG18.273/evm.TU.LG10.693	2
BP	GO:0090630	activation of GTPase activity	4/540	163/16685	0.777588	0.963562	0.891379	evm.TU.LG17.842/evm.TU.LG17.827/evm.TU.LG1.969/evm.TU.LG1.968	4
BP	GO:0048041	focal adhesion assembly	3/540	126/16685	0.778991	0.963562	0.891379	evm.TU.LG17.827/evm.TU.LG1.978/evm.TU.LG1.1188	3
BP	GO:0007589	body fluid secretion	4/540	165/16685	0.785593	0.963562	0.891379	evm.TU.LG17.876/evm.TU.LG17.809/evm.TU.LG17.875/evm.TU.LG1.914	4
BP	GO:0040009	regulation of growth rate	1/540	47/16685	0.787424	0.963562	0.891379	evm.TU.LG1.977	1
BP	GO:0050435	amyloid-beta metabolic process	1/540	47/16685	0.787424	0.963562	0.891379	evm.TU.LG18.265_evm.TU.LG18.266	1
BP	GO:0061448	connective tissue development	10/540	380/16685	0.790153	0.963562	0.891379	evm.TU.LG17.799/evm.TU.LG17.856/evm.TU.LG17.800/evm.TU.LG17.851/evm.TU.LG1.1140/evm.TU.LG1.1011/evm.TU.LG1.1142/evm.TU.LG1.1141/evm.TU.LG18.364/evm.TU.LG18.325	10
BP	GO:0045778	positive regulation of ossification	3/540	129/16685	0.792331	0.963562	0.891379	evm.TU.LG17.864/evm.TU.LG17.826/evm.TU.LG17.851	3
BP	GO:0140053	mitochondrial gene expression	4/540	167/16685	0.793367	0.963562	0.891379	evm.TU.LG1.983/evm.TU.LG18.304/evm.TU.LG18.305/evm.TU.LG10.720	4
BP	GO:0048311	mitochondrion distribution	1/540	48/16685	0.794324	0.963562	0.891379	evm.TU.LG1.1192	1
BP	GO:0070633	transepithelial transport	1/540	48/16685	0.794324	0.963562	0.891379	evm.TU.LG18.374	1
BP	GO:0008202	steroid metabolic process	10/540	382/16685	0.795371	0.963638	0.89145	evm.TU.LG17.851/evm.TU.LG1.1027/evm.TU.LG1.942/evm.TU.LG1.941/evm.TU.LG18.325/evm.TU.LG18.280/evm.TU.LG18.345/evm.TU.LG18.281/evm.TU.LG18.279/evm.TU.LG10.704	10
BP	GO:0050931	pigment cell differentiation	2/540	91/16685	0.798255	0.963638	0.89145	evm.TU.LG18.390/evm.TU.LG18.358	2
BP	GO:0061053	somite development	4/540	169/16685	0.800913	0.963638	0.89145	evm.TU.LG17.855/evm.TU.LG1.881/evm.TU.LG18.267/evm.TU.LG18.268	4
BP	GO:0045176	apical protein localization	2/540	92/16685	0.803194	0.966029	0.893662	evm.TU.LG17.876/evm.TU.LG17.875	2
BP	GO:0031100	animal organ regeneration	3/540	134/16685	0.813072	0.969176	0.896573	evm.TU.LG1.1069/evm.TU.LG1.1010/evm.TU.LG1.1009	3
BP	GO:0033628	regulation of cell adhesion mediated by integrin	1/540	51/16685	0.813709	0.969176	0.896573	evm.TU.LG17.835	1
BP	GO:0062014	negative regulation of small molecule metabolic process	2/540	95/16685	0.817373	0.9692	0.896595	evm.TU.LG18.312/evm.TU.LG18.332	2
BP	GO:0006040	amino sugar metabolic process	1/540	52/16685	0.819757	0.9692	0.896595	evm.TU.LG1.1034	1
BP	GO:0061384	heart trabecula morphogenesis	1/540	52/16685	0.819757	0.9692	0.896595	evm.TU.LG17.856	1
BP	GO:1901374	acetate ester transport	1/540	52/16685	0.819757	0.9692	0.896595	evm.TU.LG1.991	1
BP	GO:0071230	cellular response to amino acid stimulus	3/540	137/16685	0.824655	0.969726	0.897082	evm.TU.LG17.901/evm.TU.LG18.364/evm.TU.LG18.345	3
BP	GO:0010226	response to lithium ion	1/540	53/16685	0.825609	0.969726	0.897082	evm.TU.LG1.880	1
BP	GO:2000107	negative regulation of leukocyte apoptotic process	1/540	53/16685	0.825609	0.969726	0.897082	evm.TU.LG1.1069	1
BP	GO:0097327	response to antineoplastic agent	5/540	214/16685	0.826421	0.969947	0.897286	evm.TU.LG17.848/evm.TU.LG17.901/evm.TU.LG1.1191/evm.TU.LG1.1190/evm.TU.LG18.273	5
BP	GO:0048149	behavioral response to ethanol	2/540	98/16685	0.830632	0.970267	0.897582	evm.TU.LG1.1292/evm.TU.LG1.1103	2
BP	GO:0035640	exploration behavior	1/540	54/16685	0.831271	0.970267	0.897582	evm.TU.LG17.921	1
BP	GO:1901658	glycosyl compound catabolic process	1/540	54/16685	0.831271	0.970267	0.897582	evm.TU.LG18.332	1
BP	GO:1903008	organelle disassembly	3/540	139/16685	0.832033	0.970321	0.897632	evm.TU.LG17.908/evm.TU.LG1.1143/evm.TU.LG1.1279	3
BP	GO:0035172	hemocyte proliferation	2/540	100/16685	0.838982	0.973848	0.900895	evm.TU.LG1.1011/evm.TU.LG1.888	2
BP	GO:0046331	lateral inhibition	1/540	56/16685	0.84205	0.973981	0.901018	evm.TU.LG1.973	1
BP	GO:1902875	regulation of embryonic pattern specification	1/540	56/16685	0.84205	0.973981	0.901018	evm.TU.LG1.1103	1
BP	GO:0044091	membrane biogenesis	3/540	142/16685	0.842599	0.973981	0.901018	evm.TU.LG1.1042/evm.TU.LG1.1004/evm.TU.LG1.1039	3
BP	GO:0043470	regulation of carbohydrate catabolic process	2/540	101/16685	0.843017	0.973981	0.901018	evm.TU.LG1.1131/evm.TU.LG1.1132	2
BP	GO:0000002	mitochondrial genome maintenance	1/540	57/16685	0.847179	0.974685	0.901669	evm.TU.LG1.983	1
BP	GO:0007593	chitin-based cuticle sclerotization	1/540	57/16685	0.847179	0.974685	0.901669	evm.TU.LG1.1280_evm.TU.LG1.1281	1
BP	GO:0017085	response to insecticide	1/540	58/16685	0.852142	0.97607	0.902951	evm.TU.LG18.295	1
BP	GO:2000380	regulation of mesoderm development	1/540	58/16685	0.852142	0.97607	0.902951	evm.TU.LG17.855	1
BP	GO:0001909	leukocyte mediated cytotoxicity	2/540	104/16685	0.854575	0.976118	0.902995	evm.TU.LG18.356/evm.TU.LG18.357	2
BP	GO:0002168	instar larval development	2/540	104/16685	0.854575	0.976118	0.902995	evm.TU.LG1.1232/evm.TU.LG1.1231	2
BP	GO:0003158	endothelium development	4/540	189/16685	0.864679	0.979657	0.906269	evm.TU.LG17.855/evm.TU.LG17.933/evm.TU.LG1.1280_evm.TU.LG1.1281/evm.TU.LG18.332	4
BP	GO:0030951	establishment or maintenance of microtubule cytoskeleton polarity	2/540	108/16685	0.868779	0.979657	0.906269	evm.TU.LG1.1245/evm.TU.LG1.1103	2
BP	GO:0002931	response to ischemia	1/540	62/16685	0.870436	0.979657	0.906269	evm.TU.LG1.1246	1
BP	GO:0097035	regulation of membrane lipid distribution	1/540	62/16685	0.870436	0.979657	0.906269	evm.TU.LG1.1027	1
BP	GO:0051701	biological process involved in interaction with host	4/540	192/16685	0.872557	0.980297	0.906861	evm.TU.LG1.1042/evm.TU.LG1.999/evm.TU.LG1.1004/evm.TU.LG1.1039	4
BP	GO:0042177	negative regulation of protein catabolic process	3/540	152/16685	0.873762	0.980297	0.906861	evm.TU.LG17.855/evm.TU.LG17.872/evm.TU.LG17.873	3
BP	GO:0070873	regulation of glycogen metabolic process	1/540	63/16685	0.874645	0.980297	0.906861	evm.TU.LG1.1111	1
BP	GO:0061842	microtubule organizing center localization	2/540	111/16685	0.878584	0.981135	0.907636	evm.TU.LG1.1245/evm.TU.LG1.873	2
BP	GO:0003254	regulation of membrane depolarization	1/540	64/16685	0.878718	0.981135	0.907636	evm.TU.LG18.295	1
BP	GO:0072577	endothelial cell apoptotic process	1/540	64/16685	0.878718	0.981135	0.907636	evm.TU.LG1.1056	1
BP	GO:1900408	negative regulation of cellular response to oxidative stress	1/540	65/16685	0.882658	0.982768	0.909147	evm.TU.LG1.1171	1
BP	GO:0140056	organelle localization by membrane tethering	5/540	237/16685	0.885639	0.983257	0.909599	evm.TU.LG17.911/evm.TU.LG1.1245/evm.TU.LG1.1103/evm.TU.LG1.1110/evm.TU.LG10.669	5
BP	GO:0030199	collagen fibril organization	1/540	66/16685	0.88647	0.983257	0.909599	evm.TU.LG1.1084	1
BP	GO:0042693	muscle cell fate commitment	1/540	66/16685	0.88647	0.983257	0.909599	evm.TU.LG17.878	1
BP	GO:0061180	mammary gland epithelium development	2/540	114/16685	0.887709	0.983355	0.909689	evm.TU.LG17.815/evm.TU.LG17.878	2
BP	GO:0007026	negative regulation of microtubule depolymerization	1/540	67/16685	0.890159	0.983355	0.909689	evm.TU.LG1.1249	1
BP	GO:0060251	regulation of glial cell proliferation	1/540	67/16685	0.890159	0.983355	0.909689	evm.TU.LG10.716	1
BP	GO:0045471	response to ethanol	8/540	358/16685	0.897195	0.984844	0.911067	evm.TU.LG17.805/evm.TU.LG17.833/evm.TU.LG1.1292/evm.TU.LG1.1011/evm.TU.LG1.1103/evm.TU.LG1.920/evm.TU.LG1.919/evm.TU.LG18.273	8
BP	GO:0046718	viral entry into host cell	1/540	70/16685	0.900524	0.987104	0.913158	evm.TU.LG1.999	1
BP	GO:0090398	cellular senescence	1/540	70/16685	0.900524	0.987104	0.913158	evm.TU.LG17.878	1
BP	GO:0030421	defecation	1/540	71/16685	0.903757	0.987861	0.913859	evm.TU.LG1.1077	1
BP	GO:0044058	regulation of digestive system process	1/540	71/16685	0.903757	0.987861	0.913859	evm.TU.LG1.1077	1
BP	GO:0097352	autophagosome maturation	1/540	71/16685	0.903757	0.987861	0.913859	evm.TU.LG1.973	1
BP	GO:0002576	platelet degranulation	3/540	165/16685	0.90605	0.988269	0.914236	evm.TU.LG1.960/evm.TU.LG1.1010/evm.TU.LG1.1009	3
BP	GO:0003300	cardiac muscle hypertrophy	3/540	165/16685	0.90605	0.988269	0.914236	evm.TU.LG17.855/evm.TU.LG17.856/evm.TU.LG1.1011	3
BP	GO:0022406	membrane docking	5/540	249/16685	0.909012	0.989442	0.915321	evm.TU.LG17.911/evm.TU.LG1.1245/evm.TU.LG1.1103/evm.TU.LG1.1110/evm.TU.LG10.669	5
BP	GO:0032528	microvillus organization	1/540	73/16685	0.909911	0.989442	0.915321	evm.TU.LG17.831	1
BP	GO:0031099	regeneration	10/540	445/16685	0.914817	0.990328	0.91614	evm.TU.LG17.942/evm.TU.LG1.1069/evm.TU.LG1.1010/evm.TU.LG1.977/evm.TU.LG1.1103/evm.TU.LG1.1009/evm.TU.LG1.888/evm.TU.LG1.1049/evm.TU.LG1.1238/evm.TU.LG1.1239	10
BP	GO:0007398	ectoderm development	1/540	76/16685	0.918415	0.99143	0.91716	evm.TU.LG18.285	1
BP	GO:0006972	hyperosmotic response	1/540	77/16685	0.921067	0.99143	0.91716	evm.TU.LG1.976	1
BP	GO:1904888	cranial skeletal system development	2/540	128/16685	0.922461	0.99143	0.91716	evm.TU.LG17.864/evm.TU.LG1.1049	2
BP	GO:0006027	glycosaminoglycan catabolic process	1/540	79/16685	0.926117	0.991615	0.917331	evm.TU.LG1.1164	1
BP	GO:0007585	respiratory gaseous exchange by respiratory system	1/540	79/16685	0.926117	0.991615	0.917331	evm.TU.LG18.339	1
BP	GO:0048557	embryonic digestive tract morphogenesis	1/540	80/16685	0.92852	0.991737	0.917444	evm.TU.LG17.864	1
BP	GO:0006582	melanin metabolic process	2/540	132/16685	0.930357	0.991737	0.917444	evm.TU.LG1.977/evm.TU.LG18.353	2
BP	GO:0043666	regulation of phosphoprotein phosphatase activity	2/540	132/16685	0.930357	0.991737	0.917444	evm.TU.LG1.1055/evm.TU.LG1.1279	2
BP	GO:0008354	germ cell migration	1/540	81/16685	0.930844	0.991737	0.917444	evm.TU.LG1.1069	1
BP	GO:0030308	negative regulation of cell growth	5/540	263/16685	0.93091	0.991737	0.917444	evm.TU.LG17.855/evm.TU.LG17.856/evm.TU.LG1.917/evm.TU.LG1.1143/evm.TU.LG1.1229	5
BP	GO:0071826	protein-RNA complex organization	6/540	305/16685	0.932827	0.992097	0.917777	evm.TU.LG17.841/evm.TU.LG1.1030/evm.TU.LG18.267/evm.TU.LG18.268/evm.TU.LG10.723/evm.TU.LG10.721	6
BP	GO:0090659	walking behavior	1/540	82/16685	0.933093	0.992097	0.917777	evm.TU.LG1.906	1
BP	GO:0050953	sensory perception of light stimulus	5/540	265/16685	0.933622	0.992097	0.917777	evm.TU.LG1.1195/evm.TU.LG1.1011/evm.TU.LG1.1198/evm.TU.LG1.1196/evm.TU.LG18.353	5
BP	GO:0019226	transmission of nerve impulse	2/540	135/16685	0.935773	0.99245	0.918104	evm.TU.LG1.1012/evm.TU.LG1.1013	2
BP	GO:0001678	intracellular glucose homeostasis	5/540	267/16685	0.936239	0.99245	0.918104	evm.TU.LG17.855/evm.TU.LG1.978/evm.TU.LG1.1103/evm.TU.LG18.352/evm.TU.LG10.708	5
BP	GO:2000178	negative regulation of neural precursor cell proliferation	1/540	84/16685	0.937375	0.99245	0.918104	evm.TU.LG17.814	1
BP	GO:0001906	cell killing	2/540	136/16685	0.937488	0.99245	0.918104	evm.TU.LG18.356/evm.TU.LG18.357	2
BP	GO:0034249	negative regulation of amide metabolic process	6/540	309/16685	0.937716	0.99245	0.918104	evm.TU.LG1.1161/evm.TU.LG1.1011/evm.TU.LG1.1133/evm.TU.LG1.1152/evm.TU.LG18.289/evm.TU.LG10.726	6
BP	GO:0097479	synaptic vesicle localization	7/540	349/16685	0.937752	0.99245	0.918104	evm.TU.LG17.907/evm.TU.LG1.1094/evm.TU.LG1.1096/evm.TU.LG1.1033/evm.TU.LG1.1095/evm.TU.LG1.1279/evm.TU.LG18.390	7
BP	GO:0002793	positive regulation of peptide secretion	8/540	392/16685	0.941607	0.994049	0.919582	evm.TU.LG1.918/evm.TU.LG1.978/evm.TU.LG1.979/evm.TU.LG1.993/evm.TU.LG1.999/evm.TU.LG1.1246/evm.TU.LG1.1276/evm.TU.LG1.992	8
BP	GO:0022618	protein-RNA complex assembly	5/540	275/16685	0.945806	0.9953	0.92074	evm.TU.LG17.841/evm.TU.LG18.267/evm.TU.LG18.268/evm.TU.LG10.723/evm.TU.LG10.721	5
BP	GO:0043551	regulation of phosphatidylinositol 3-kinase activity	1/540	89/16685	0.94692	0.9953	0.92074	evm.TU.LG17.942	1
BP	GO:2000648	positive regulation of stem cell proliferation	1/540	90/16685	0.948647	0.9953	0.92074	evm.TU.LG17.878	1
BP	GO:0150115	cell-substrate junction organization	3/540	191/16685	0.94925	0.9953	0.92074	evm.TU.LG17.827/evm.TU.LG1.978/evm.TU.LG1.1188	3
BP	GO:0043051	regulation of pharyngeal pumping	1/540	92/16685	0.951935	0.9953	0.92074	evm.TU.LG17.833	1
BP	GO:0003014	renal system process	3/540	194/16685	0.952821	0.9953	0.92074	evm.TU.LG1.1103/evm.TU.LG1.976/evm.TU.LG1.1077	3
BP	GO:0003018	vascular process in circulatory system	4/540	239/16685	0.953069	0.9953	0.92074	evm.TU.LG1.1063/evm.TU.LG1.1064/evm.TU.LG1.1061/evm.TU.LG18.332	4
BP	GO:0044000	movement in host	1/540	93/16685	0.953499	0.9953	0.92074	evm.TU.LG1.999	1
BP	GO:0034250	positive regulation of amide metabolic process	4/540	240/16685	0.954105	0.9953	0.92074	evm.TU.LG1.1195/evm.TU.LG1.1198/evm.TU.LG1.1196/evm.TU.LG18.273	4
BP	GO:0070085	glycosylation	4/540	241/16685	0.95512	0.995691	0.921102	evm.TU.LG17.908/evm.TU.LG1.1036/evm.TU.LG1.965/evm.TU.LG1.1024	4
BP	GO:0071333	cellular response to glucose stimulus	4/540	244/16685	0.958043	0.995843	0.921242	evm.TU.LG17.855/evm.TU.LG1.978/evm.TU.LG1.1103/evm.TU.LG18.352	4
BP	GO:0048706	embryonic skeletal system development	3/540	199/16685	0.958256	0.995843	0.921242	evm.TU.LG17.864/evm.TU.LG1.1049/evm.TU.LG10.669	3
BP	GO:0035006	melanization defense response	1/540	98/16685	0.96059	0.997143	0.922445	evm.TU.LG1.977	1
BP	GO:0035010	encapsulation of foreign target	1/540	99/16685	0.961873	0.997672	0.922934	evm.TU.LG1.1024	1
BP	GO:0060811	intracellular mRNA localization involved in anterior/posterior axis specification	1/540	101/16685	0.964315	0.997672	0.922934	evm.TU.LG1.1103	1
BP	GO:2000242	negative regulation of reproductive process	1/540	101/16685	0.964315	0.997672	0.922934	evm.TU.LG1.1103	1
BP	GO:0007019	microtubule depolymerization	1/540	102/16685	0.965477	0.997672	0.922934	evm.TU.LG1.1249	1
BP	GO:0035094	response to nicotine	1/540	105/16685	0.968741	0.997672	0.922934	evm.TU.LG17.833	1
BP	GO:0046686	response to cadmium ion	1/540	105/16685	0.968741	0.997672	0.922934	evm.TU.LG1.977	1
BP	GO:0060810	intracellular mRNA localization involved in pattern specification process	1/540	105/16685	0.968741	0.997672	0.922934	evm.TU.LG1.1103	1
BP	GO:0010565	regulation of cellular ketone metabolic process	2/540	166/16685	0.972689	0.998822	0.923998	evm.TU.LG17.870/evm.TU.LG10.704	2
BP	GO:0009895	negative regulation of catabolic process	8/540	438/16685	0.974571	0.999482	0.924609	evm.TU.LG17.848/evm.TU.LG17.855/evm.TU.LG17.872/evm.TU.LG17.908/evm.TU.LG17.873/evm.TU.LG1.888/evm.TU.LG1.1143/evm.TU.LG18.271	8
BP	GO:0043413	macromolecule glycosylation	3/540	228/16685	0.979837	0.999482	0.924609	evm.TU.LG17.908/evm.TU.LG1.965/evm.TU.LG1.1024	3
BP	GO:0007586	digestion	3/540	234/16685	0.982715	0.999508	0.924633	evm.TU.LG1.883/evm.TU.LG1.1077/evm.TU.LG18.293	3
BP	GO:0010921	regulation of phosphatase activity	3/540	240/16685	0.985198	0.999778	0.924882	evm.TU.LG1.1055/evm.TU.LG1.1248/evm.TU.LG1.1279	3
BP	GO:0046717	acid secretion	1/540	131/16685	0.986793	0.999965	0.925055	evm.TU.LG18.337	1
BP	GO:0033627	cell adhesion mediated by integrin	1/540	135/16685	0.988434	0.999965	0.925055	evm.TU.LG17.835	1
BP	GO:0022600	digestive system process	1/540	206/16685	0.998908	0.999965	0.925055	evm.TU.LG1.1077	1
BP	GO:0071103	DNA conformation change	2/540	315/16685	0.999665	0.999965	0.925055	evm.TU.LG1.1104/evm.TU.LG1.1200	2
BP	GO:0099643	signal release from synapse	4/540	437/16685	0.999678	0.999965	0.925055	evm.TU.LG1.991/evm.TU.LG1.1076/evm.TU.LG1.1033/evm.TU.LG1.1075	4
CC	GO:0000938	GARP complex	5/559	10/16683	9.0928e-06	0.00378478	0.00338291	evm.TU.LG1.910/evm.TU.LG1.911/evm.TU.LG18.396/evm.TU.LG18.395/evm.TU.LG18.394	5
CC	GO:0005643	nuclear pore	13/559	94/16683	1.46413e-05	0.00378478	0.00338291	evm.TU.LG17.860/evm.TU.LG17.861/evm.TU.LG17.929/evm.TU.LG17.928/evm.TU.LG17.862/evm.TU.LG17.863/evm.TU.LG1.881/evm.TU.LG1.1042/evm.TU.LG1.895/evm.TU.LG1.1004/evm.TU.LG1.1039/evm.TU.LG18.306/evm.TU.LG10.671	13
CC	GO:0097431	mitotic spindle pole	9/559	50/16683	3.66717e-05	0.00551956	0.0049335	evm.TU.LG1.894/evm.TU.LG1.873/evm.TU.LG1.892/evm.TU.LG1.1059/evm.TU.LG1.1060/evm.TU.LG1.1058/evm.TU.LG1.893/evm.TU.LG18.348/evm.TU.LG18.347	9
CC	GO:0032982	myosin filament	5/559	13/16683	4.27045e-05	0.00551956	0.0049335	evm.TU.LG17.918/evm.TU.LG1.978/evm.TU.LG1.979/evm.TU.LG1.993/evm.TU.LG1.992	5
CC	GO:0005826	actomyosin contractile ring	6/559	24/16683	0.000110731	0.0114496	0.0102339	evm.TU.LG1.978/evm.TU.LG1.979/evm.TU.LG1.993/evm.TU.LG1.1244/evm.TU.LG1.1243/evm.TU.LG1.992	6
CC	GO:0031514	motile cilium	17/559	189/16683	0.000215479	0.0164641	0.0147159	evm.TU.LG17.923/evm.TU.LG1.1131/evm.TU.LG1.1132/evm.TU.LG1.1292/evm.TU.LG1.1140/evm.TU.LG1.1242/evm.TU.LG1.1103/evm.TU.LG1.1142/evm.TU.LG1.1262/evm.TU.LG1.1141/evm.TU.LG1.1122/evm.TU.LG18.331/evm.TU.LG18.362/evm.TU.LG18.363/evm.TU.LG10.714/evm.TU.LG10.698/evm.TU.LG10.699	17
CC	GO:0097504	Gemini of coiled bodies	4/559	10/16683	0.000222918	0.0164641	0.0147159	evm.TU.LG18.270/evm.TU.LG18.269/evm.TU.LG10.723/evm.TU.LG10.721	4
CC	GO:0005802	trans-Golgi network	23/559	318/16683	0.000470214	0.0278372	0.0248815	evm.TU.LG17.865/evm.TU.LG17.876/evm.TU.LG17.872/evm.TU.LG17.836/evm.TU.LG17.875/evm.TU.LG17.911/evm.TU.LG1.1291/evm.TU.LG1.1094/evm.TU.LG1.1035/evm.TU.LG1.1293/evm.TU.LG1.1096/evm.TU.LG1.910/evm.TU.LG1.1130/evm.TU.LG1.1095/evm.TU.LG1.916/evm.TU.LG18.333/evm.TU.LG18.396/evm.TU.LG18.334/evm.TU.LG18.336/evm.TU.LG18.395/evm.TU.LG18.358/evm.TU.LG18.394/evm.TU.LG18.335	23
CC	GO:0001533	cornified envelope	6/559	38/16683	0.00152601	0.0711748	0.0636175	evm.TU.LG1.985/evm.TU.LG1.1195/evm.TU.LG1.1191/evm.TU.LG1.1190/evm.TU.LG1.1198/evm.TU.LG1.1196	6
CC	GO:0016460	myosin II complex	7/559	52/16683	0.00165203	0.0711748	0.0636175	evm.TU.LG17.918/evm.TU.LG1.978/evm.TU.LG1.979/evm.TU.LG1.993/evm.TU.LG1.1244/evm.TU.LG1.1243/evm.TU.LG1.992	7
CC	GO:0000109	nucleotide-excision repair complex	4/559	17/16683	0.00209563	0.0726024	0.0648935	evm.TU.LG17.941/evm.TU.LG17.940/evm.TU.LG1.1038/evm.TU.LG1.1041	4
CC	GO:0030027	lamellipodium	20/559	293/16683	0.00214808	0.0726024	0.0648935	evm.TU.LG17.828/evm.TU.LG17.829/evm.TU.LG17.827/evm.TU.LG17.835/evm.TU.LG1.1094/evm.TU.LG1.1096/evm.TU.LG1.978/evm.TU.LG1.979/evm.TU.LG1.1221/evm.TU.LG1.993/evm.TU.LG1.920/evm.TU.LG1.919/evm.TU.LG1.1095/evm.TU.LG1.1222/evm.TU.LG1.880/evm.TU.LG1.992/evm.TU.LG18.342/evm.TU.LG18.341/evm.TU.LG18.340/evm.TU.LG10.710	20
CC	GO:0090575	RNA polymerase II transcription regulator complex	16/559	213/16683	0.00224688	0.0726024	0.0648935	evm.TU.LG17.879/evm.TU.LG17.855/evm.TU.LG17.881_evm.TU.LG17.882/evm.TU.LG17.880/evm.TU.LG1.922/evm.TU.LG1.1274/evm.TU.LG1.1273/evm.TU.LG1.1076/evm.TU.LG1.1213/evm.TU.LG1.1188/evm.TU.LG1.1062/evm.TU.LG1.923/evm.TU.LG1.882/evm.TU.LG1.1075/evm.TU.LG10.723/evm.TU.LG10.721	16
CC	GO:0030135	coated vesicle	22/559	340/16683	0.00257616	0.0783456	0.0700269	evm.TU.LG17.803/evm.TU.LG17.876/evm.TU.LG17.884/evm.TU.LG17.802/evm.TU.LG17.875/evm.TU.LG17.908/evm.TU.LG1.1119/evm.TU.LG1.1094/evm.TU.LG1.1035/evm.TU.LG1.1096/evm.TU.LG1.1232/evm.TU.LG1.1109/evm.TU.LG1.1095/evm.TU.LG1.1231/evm.TU.LG1.916/evm.TU.LG1.1279/evm.TU.LG18.359/evm.TU.LG18.322/evm.TU.LG18.356/evm.TU.LG18.357/evm.TU.LG18.360/evm.TU.LG18.387	22
CC	GO:0070864	sperm individualization complex	4/559	19/16683	0.00323631	0.0929541	0.0830843	evm.TU.LG17.907/evm.TU.LG1.1094/evm.TU.LG1.1096/evm.TU.LG1.1095	4
CC	GO:1990391	DNA repair complex	6/559	45/16683	0.00369578	0.0971091	0.0867981	evm.TU.LG17.941/evm.TU.LG17.940/evm.TU.LG1.1038/evm.TU.LG1.1041/evm.TU.LG18.267/evm.TU.LG18.268	6
CC	GO:0016011	dystroglycan complex	3/559	10/16683	0.00376498	0.0971091	0.0867981	evm.TU.LG1.1025/evm.TU.LG1.1026/evm.TU.LG10.719	3
CC	GO:0070938	contractile ring	6/559	46/16683	0.0041323	0.0971091	0.0867981	evm.TU.LG1.978/evm.TU.LG1.979/evm.TU.LG1.993/evm.TU.LG1.1244/evm.TU.LG1.1243/evm.TU.LG1.992	6
CC	GO:0071439	clathrin complex	3/559	11/16683	0.00504896	0.107975	0.0965101	evm.TU.LG17.803/evm.TU.LG17.802/evm.TU.LG1.1035	3
CC	GO:0031902	late endosome membrane	9/559	97/16683	0.00522122	0.107975	0.0965101	evm.TU.LG1.1046/evm.TU.LG1.884/evm.TU.LG1.1291/evm.TU.LG1.1293/evm.TU.LG1.1130/evm.TU.LG1.1253/evm.TU.LG1.973/evm.TU.LG1.1255/evm.TU.LG18.345	9
CC	GO:0035578	azurophil granule lumen	9/559	100/16683	0.00636605	0.117545	0.105064	evm.TU.LG1.874/evm.TU.LG1.1107/evm.TU.LG1.1106/evm.TU.LG1.920/evm.TU.LG1.919/evm.TU.LG1.1105/evm.TU.LG1.1045/evm.TU.LG18.356/evm.TU.LG18.357	9
CC	GO:0045179	apical cortex	11/559	140/16683	0.00750667	0.126588	0.113147	evm.TU.LG17.891/evm.TU.LG17.924/evm.TU.LG1.978/evm.TU.LG1.979/evm.TU.LG1.1280_evm.TU.LG1.1281/evm.TU.LG1.993/evm.TU.LG1.1244/evm.TU.LG1.976/evm.TU.LG1.1243/evm.TU.LG1.992/evm.TU.LG10.716	11
CC	GO:0045095	keratin filament	3/559	14/16683	0.0103358	0.144422	0.129088	evm.TU.LG1.1195/evm.TU.LG1.1198/evm.TU.LG1.1196	3
CC	GO:0090443	FAR/SIN/STRIPAK complex	3/559	14/16683	0.0103358	0.144422	0.129088	evm.TU.LG1.945/evm.TU.LG1.944/evm.TU.LG1.948	3
CC	GO:0032154	cleavage furrow	11/559	149/16683	0.011701	0.151235	0.135177	evm.TU.LG17.828/evm.TU.LG17.829/evm.TU.LG1.1245/evm.TU.LG1.918/evm.TU.LG1.978/evm.TU.LG1.979/evm.TU.LG1.993/evm.TU.LG1.1244/evm.TU.LG1.976/evm.TU.LG1.1243/evm.TU.LG1.992	11
CC	GO:0070062	extracellular exosome	10/559	134/16683	0.0147576	0.173402	0.15499	evm.TU.LG1.1195/evm.TU.LG1.1136/evm.TU.LG1.1140/evm.TU.LG1.1198/evm.TU.LG1.1142/evm.TU.LG1.1196/evm.TU.LG1.1141/evm.TU.LG18.359/evm.TU.LG18.360/evm.TU.LG10.701	10
CC	GO:0000793	condensed chromosome	20/559	354/16683	0.016322	0.179542	0.160478	evm.TU.LG1.1047/evm.TU.LG1.1245/evm.TU.LG1.1063/evm.TU.LG1.1064/evm.TU.LG1.873/evm.TU.LG1.1266/evm.TU.LG1.1200/evm.TU.LG1.1280_evm.TU.LG1.1281/evm.TU.LG1.895/evm.TU.LG1.878/evm.TU.LG1.1076/evm.TU.LG1.1059/evm.TU.LG1.995/evm.TU.LG1.1060/evm.TU.LG1.1058/evm.TU.LG1.1075/evm.TU.LG1.877/evm.TU.LG18.320/evm.TU.LG18.319/evm.TU.LG10.670	20
CC	GO:0005905	clathrin-coated pit	8/559	99/16683	0.0180391	0.186524	0.166719	evm.TU.LG17.803/evm.TU.LG17.802/evm.TU.LG1.1119/evm.TU.LG1.1094/evm.TU.LG1.1035/evm.TU.LG1.1096/evm.TU.LG1.1109/evm.TU.LG1.1095	8
CC	GO:0032153	cell division site	11/559	165/16683	0.0232824	0.218855	0.195617	evm.TU.LG17.828/evm.TU.LG17.829/evm.TU.LG1.1245/evm.TU.LG1.918/evm.TU.LG1.978/evm.TU.LG1.979/evm.TU.LG1.993/evm.TU.LG1.1244/evm.TU.LG1.976/evm.TU.LG1.1243/evm.TU.LG1.992	11
CC	GO:0001917	photoreceptor inner segment	7/559	87/16683	0.0266585	0.241797	0.216123	evm.TU.LG17.907/evm.TU.LG1.894/evm.TU.LG1.1094/evm.TU.LG1.892/evm.TU.LG1.1096/evm.TU.LG1.1095/evm.TU.LG1.893	7
CC	GO:0000800	lateral element	3/559	21/16683	0.0317697	0.265229	0.237067	evm.TU.LG1.1059/evm.TU.LG1.1060/evm.TU.LG1.1058	3
CC	GO:0099023	vesicle tethering complex	6/559	73/16683	0.0354391	0.290825	0.259946	evm.TU.LG1.910/evm.TU.LG1.911/evm.TU.LG18.396/evm.TU.LG18.395/evm.TU.LG18.394/evm.TU.LG10.670	6
CC	GO:0042585	germinal vesicle	3/559	23/16683	0.0402819	0.316187	0.282615	evm.TU.LG1.1103/evm.TU.LG1.995/evm.TU.LG10.701	3
CC	GO:0016589	NURF complex	2/559	10/16683	0.0421991	0.316187	0.282615	evm.TU.LG1.1006/evm.TU.LG1.1007	2
CC	GO:0034385	triglyceride-rich plasma lipoprotein particle	2/559	10/16683	0.0421991	0.316187	0.282615	evm.TU.LG1.1010/evm.TU.LG1.1009	2
CC	GO:0048475	coated membrane	7/559	97/16683	0.0442845	0.317987	0.284224	evm.TU.LG17.803/evm.TU.LG17.907/evm.TU.LG17.802/evm.TU.LG1.1035/evm.TU.LG1.1232/evm.TU.LG1.1231/evm.TU.LG1.916	7
CC	GO:0005766	primary lysosome	10/559	162/16683	0.0463063	0.319205	0.285312	evm.TU.LG1.874/evm.TU.LG1.1107/evm.TU.LG1.1277/evm.TU.LG1.1106/evm.TU.LG1.920/evm.TU.LG1.919/evm.TU.LG1.1105/evm.TU.LG1.1045/evm.TU.LG18.356/evm.TU.LG18.357	10
CC	GO:0080008	Cul4-RING E3 ubiquitin ligase complex	4/559	41/16683	0.0475591	0.323527	0.289175	evm.TU.LG17.897/evm.TU.LG1.1151/evm.TU.LG1.1150/evm.TU.LG18.318	4
CC	GO:0098839	postsynaptic density membrane	3/559	25/16683	0.0498232	0.325543	0.290977	evm.TU.LG1.1013/evm.TU.LG18.354/evm.TU.LG18.355	3
CC	GO:0097208	alveolar lamellar body	2/559	11/16683	0.0504547	0.325543	0.290977	evm.TU.LG17.876/evm.TU.LG17.875	2
CC	GO:0005915	zonula adherens	4/559	44/16683	0.0590196	0.34408	0.307546	evm.TU.LG1.1191/evm.TU.LG1.1190/evm.TU.LG1.1221/evm.TU.LG1.1222	4
CC	GO:0000315	organellar large ribosomal subunit	4/559	45/16683	0.0631381	0.358708	0.32062	evm.TU.LG1.1112/evm.TU.LG18.304/evm.TU.LG18.305/evm.TU.LG10.720	4
CC	GO:0005762	mitochondrial large ribosomal subunit	4/559	45/16683	0.0631381	0.358708	0.32062	evm.TU.LG1.1112/evm.TU.LG18.304/evm.TU.LG18.305/evm.TU.LG10.720	4
CC	GO:0044291	cell-cell contact zone	9/559	151/16683	0.0677771	0.365035	0.326276	evm.TU.LG1.1191/evm.TU.LG1.1190/evm.TU.LG1.978/evm.TU.LG1.979/evm.TU.LG1.993/evm.TU.LG1.1244/evm.TU.LG1.1243/evm.TU.LG1.992/evm.TU.LG18.296	9
CC	GO:0034719	SMN-Sm protein complex	2/559	13/16683	0.0684882	0.365035	0.326276	evm.TU.LG10.723/evm.TU.LG10.721	2
CC	GO:0090665	glycoprotein complex	3/559	29/16683	0.0718368	0.367719	0.328675	evm.TU.LG1.1025/evm.TU.LG1.1026/evm.TU.LG10.719	3
CC	GO:0005914	spot adherens junction	2/559	14/16683	0.0781803	0.384945	0.344072	evm.TU.LG1.1221/evm.TU.LG1.1222	2
CC	GO:0120103	centriolar subdistal appendage	2/559	14/16683	0.0781803	0.384945	0.344072	evm.TU.LG1.1227/evm.TU.LG1.1228	2
CC	GO:0030057	desmosome	3/559	31/16683	0.0842118	0.403125	0.360321	evm.TU.LG1.985/evm.TU.LG1.1191/evm.TU.LG1.1190	3
CC	GO:0032045	guanyl-nucleotide exchange factor complex	3/559	31/16683	0.0842118	0.403125	0.360321	evm.TU.LG17.872/evm.TU.LG17.873/evm.TU.LG18.345	3
CC	GO:0060187	cell pole	3/559	33/16683	0.0974245	0.439973	0.393257	evm.TU.LG17.917/evm.TU.LG17.919/evm.TU.LG1.1130	3
CC	GO:0044233	mitochondria-associated endoplasmic reticulum membrane	2/559	16/16683	0.0987173	0.439973	0.393257	evm.TU.LG1.951/evm.TU.LG18.358	2
CC	GO:0030127	COPII vesicle coat	2/559	17/16683	0.10949	0.456501	0.40803	evm.TU.LG1.1232/evm.TU.LG1.1231	2
CC	GO:0033162	melanosome membrane	2/559	17/16683	0.10949	0.456501	0.40803	evm.TU.LG18.353/evm.TU.LG18.358	2
CC	GO:0097574	lateral part of cell	2/559	17/16683	0.10949	0.456501	0.40803	evm.TU.LG18.348/evm.TU.LG18.347	2
CC	GO:0032587	ruffle membrane	6/559	99/16683	0.115079	0.46186	0.41282	evm.TU.LG17.889/evm.TU.LG17.888/evm.TU.LG1.1094/evm.TU.LG1.1096/evm.TU.LG1.1095/evm.TU.LG10.716	6
CC	GO:0033276	transcription factor TFTC complex	2/559	18/16683	0.120553	0.46186	0.41282	evm.TU.LG1.1213/evm.TU.LG1.882	2
CC	GO:1990777	lipoprotein particle	2/559	18/16683	0.120553	0.46186	0.41282	evm.TU.LG1.1010/evm.TU.LG1.1009	2
CC	GO:0005775	vacuolar lumen	10/559	195/16683	0.120602	0.46186	0.41282	evm.TU.LG1.874/evm.TU.LG1.1107/evm.TU.LG1.1106/evm.TU.LG1.920/evm.TU.LG1.919/evm.TU.LG1.1164/evm.TU.LG1.1105/evm.TU.LG1.1045/evm.TU.LG18.356/evm.TU.LG18.357	10
CC	GO:0005903	brush border	10/559	198/16683	0.129502	0.488703	0.436813	evm.TU.LG17.831/evm.TU.LG1.1063/evm.TU.LG1.1064/evm.TU.LG1.978/evm.TU.LG1.979/evm.TU.LG1.993/evm.TU.LG1.1244/evm.TU.LG1.1243/evm.TU.LG1.992/evm.TU.LG18.293	10
CC	GO:0001518	voltage-gated sodium channel complex	2/559	19/16683	0.131875	0.490499	0.438418	evm.TU.LG18.295/evm.TU.LG18.296	2
CC	GO:0019898	extrinsic component of membrane	20/559	465/16683	0.152733	0.531313	0.474898	evm.TU.LG17.895/evm.TU.LG17.803/evm.TU.LG17.802/evm.TU.LG17.849/evm.TU.LG1.1118/evm.TU.LG1.939/evm.TU.LG1.1175/evm.TU.LG1.1119/evm.TU.LG1.1174/evm.TU.LG1.1191/evm.TU.LG1.1190/evm.TU.LG1.1011/evm.TU.LG1.1232/evm.TU.LG1.1253/evm.TU.LG1.1231/evm.TU.LG1.1255/evm.TU.LG18.322/evm.TU.LG18.348/evm.TU.LG18.347/evm.TU.LG18.277	20
CC	GO:0036379	myofilament	4/559	62/16683	0.153793	0.531313	0.474898	evm.TU.LG17.918/evm.TU.LG1.1031/evm.TU.LG1.1032/evm.TU.LG1.880	4
CC	GO:0005753	mitochondrial proton-transporting ATP synthase complex	2/559	21/16683	0.15518	0.531313	0.474898	evm.TU.LG1.1050/evm.TU.LG1.1214	2
CC	GO:0045259	proton-transporting ATP synthase complex	2/559	21/16683	0.15518	0.531313	0.474898	evm.TU.LG1.1050/evm.TU.LG1.1214	2
CC	GO:0097449	astrocyte projection	2/559	21/16683	0.15518	0.531313	0.474898	evm.TU.LG18.354/evm.TU.LG18.355	2
CC	GO:0030992	intraciliary transport particle B	2/559	23/16683	0.179188	0.568343	0.507997	evm.TU.LG1.996/evm.TU.LG1.997	2
CC	GO:0071683	sensory dendrite	2/559	23/16683	0.179188	0.568343	0.507997	evm.TU.LG1.1221/evm.TU.LG1.1222	2
CC	GO:0016342	catenin complex	2/559	24/16683	0.191393	0.596086	0.532794	evm.TU.LG1.1191/evm.TU.LG1.1190	2
CC	GO:0101031	protein folding chaperone complex	2/559	24/16683	0.191393	0.596086	0.532794	evm.TU.LG1.891/evm.TU.LG1.890	2
CC	GO:0010494	cytoplasmic stress granule	4/559	73/16683	0.228638	0.664078	0.593567	evm.TU.LG1.1161/evm.TU.LG1.1073/evm.TU.LG1.1004/evm.TU.LG1.1152	4
CC	GO:0060170	ciliary membrane	5/559	103/16683	0.26325	0.733369	0.6555	evm.TU.LG1.1140/evm.TU.LG1.1011/evm.TU.LG1.1142/evm.TU.LG1.1278/evm.TU.LG1.1141	5
CC	GO:0005884	actin filament	6/559	129/16683	0.264643	0.733369	0.6555	evm.TU.LG1.1031/evm.TU.LG1.978/evm.TU.LG1.1032/evm.TU.LG1.920/evm.TU.LG1.919/evm.TU.LG1.880	6
CC	GO:0008250	oligosaccharyltransferase complex	1/559	10/16683	0.288875	0.746515	0.667251	evm.TU.LG1.1024	1
CC	GO:0106068	SUMO ligase complex	1/559	10/16683	0.288875	0.746515	0.667251	evm.TU.LG1.1047	1
CC	GO:0097381	photoreceptor disc membrane	2/559	32/16683	0.291227	0.746515	0.667251	evm.TU.LG1.1011/evm.TU.LG1.1278	2
CC	GO:0043020	NADPH oxidase complex	1/559	11/16683	0.312717	0.781931	0.698906	evm.TU.LG18.352	1
CC	GO:0008074	guanylate cyclase complex, soluble	2/559	35/16683	0.328604	0.781931	0.698906	evm.TU.LG1.1077/evm.TU.LG18.368	2
CC	GO:0034706	sodium channel complex	2/559	35/16683	0.328604	0.781931	0.698906	evm.TU.LG18.295/evm.TU.LG18.296	2
CC	GO:0005952	cAMP-dependent protein kinase complex	1/559	12/16683	0.335761	0.781931	0.698906	evm.TU.LG1.1103	1
CC	GO:0008541	proteasome regulatory particle, lid subcomplex	1/559	12/16683	0.335761	0.781931	0.698906	evm.TU.LG1.1017	1
CC	GO:0031082	BLOC complex	1/559	12/16683	0.335761	0.781931	0.698906	evm.TU.LG18.390	1
CC	GO:0030496	midbody	9/559	226/16683	0.346557	0.791084	0.707087	evm.TU.LG17.828/evm.TU.LG17.829/evm.TU.LG17.910/evm.TU.LG17.909/evm.TU.LG1.979/evm.TU.LG1.993/evm.TU.LG1.976/evm.TU.LG1.992/evm.TU.LG10.701	9
CC	GO:0070852	cell body fiber	1/559	13/16683	0.358034	0.791084	0.707087	evm.TU.LG17.901	1
CC	GO:0071141	SMAD protein complex	1/559	13/16683	0.358034	0.791084	0.707087	evm.TU.LG17.855	1
CC	GO:0043209	myelin sheath	11/559	286/16683	0.363553	0.791084	0.707087	evm.TU.LG17.907/evm.TU.LG17.901/evm.TU.LG17.910/evm.TU.LG17.909/evm.TU.LG1.907/evm.TU.LG1.1272/evm.TU.LG1.1050/evm.TU.LG1.1131/evm.TU.LG1.1132/evm.TU.LG1.926/evm.TU.LG1.1110	11
CC	GO:0030684	preribosome	4/559	91/16683	0.363956	0.791084	0.707087	evm.TU.LG1.962/evm.TU.LG1.884/evm.TU.LG1.963/evm.TU.LG1.1215	4
CC	GO:0070069	cytochrome complex	2/559	38/16683	0.365423	0.791084	0.707087	evm.TU.LG17.838/evm.TU.LG10.700	2
CC	GO:0045169	fusome	3/559	65/16683	0.372247	0.791084	0.707087	evm.TU.LG17.902/evm.TU.LG1.1031/evm.TU.LG1.1032	3
CC	GO:0005641	nuclear envelope lumen	1/559	14/16683	0.379561	0.791084	0.707087	evm.TU.LG18.294	1
CC	GO:0005642	annulate lamellae	1/559	14/16683	0.379561	0.791084	0.707087	evm.TU.LG1.895	1
CC	GO:0046581	intercellular canaliculus	1/559	14/16683	0.379561	0.791084	0.707087	evm.TU.LG18.337	1
CC	GO:0061827	sperm head	1/559	14/16683	0.379561	0.791084	0.707087	evm.TU.LG1.1098	1
CC	GO:0000164	protein phosphatase type 1 complex	1/559	15/16683	0.400368	0.791084	0.707087	evm.TU.LG1.1055	1
CC	GO:0002178	palmitoyltransferase complex	1/559	15/16683	0.400368	0.791084	0.707087	evm.TU.LG1.1126	1
CC	GO:0030904	retromer complex	1/559	15/16683	0.400368	0.791084	0.707087	evm.TU.LG10.686	1
CC	GO:0045275	respiratory chain complex III	1/559	15/16683	0.400368	0.791084	0.707087	evm.TU.LG17.838	1
CC	GO:0032279	asymmetric synapse	17/559	473/16683	0.418505	0.791084	0.707087	evm.TU.LG1.1098/evm.TU.LG1.1012/evm.TU.LG1.1063/evm.TU.LG1.1064/evm.TU.LG1.945/evm.TU.LG1.1013/evm.TU.LG1.920/evm.TU.LG1.919/evm.TU.LG1.944/evm.TU.LG1.1089/evm.TU.LG1.1087/evm.TU.LG1.1229/evm.TU.LG1.1279/evm.TU.LG18.354/evm.TU.LG18.355/evm.TU.LG10.701/evm.TU.LG10.710	17
CC	GO:0000428	DNA-directed RNA polymerase complex	6/559	155/16683	0.418667	0.791084	0.707087	evm.TU.LG17.879/evm.TU.LG17.864/evm.TU.LG17.881_evm.TU.LG17.882/evm.TU.LG17.880/evm.TU.LG1.1213/evm.TU.LG1.882	6
CC	GO:0018995	host cellular component	1/559	16/16683	0.420478	0.791084	0.707087	evm.TU.LG1.1130	1
CC	GO:0030015	CCR4-NOT core complex	1/559	16/16683	0.420478	0.791084	0.707087	evm.TU.LG10.726	1
CC	GO:0030132	clathrin coat of coated pit	1/559	16/16683	0.420478	0.791084	0.707087	evm.TU.LG1.1035	1
CC	GO:0030688	preribosome, small subunit precursor	1/559	16/16683	0.420478	0.791084	0.707087	evm.TU.LG1.884	1
CC	GO:0033643	host cell part	1/559	16/16683	0.420478	0.791084	0.707087	evm.TU.LG1.1130	1
CC	GO:0043657	host cell	1/559	16/16683	0.420478	0.791084	0.707087	evm.TU.LG1.1130	1
CC	GO:0044224	juxtaparanode region of axon	1/559	16/16683	0.420478	0.791084	0.707087	evm.TU.LG18.277	1
CC	GO:0090576	RNA polymerase III transcription regulator complex	1/559	16/16683	0.420478	0.791084	0.707087	evm.TU.LG17.806	1
CC	GO:0017101	aminoacyl-tRNA synthetase multienzyme complex	1/559	17/16683	0.439915	0.809381	0.723441	evm.TU.LG10.717	1
CC	GO:0070732	spindle envelope	1/559	17/16683	0.439915	0.809381	0.723441	evm.TU.LG1.1245	1
CC	GO:0016600	flotillin complex	1/559	18/16683	0.458701	0.823432	0.736	evm.TU.LG17.827	1
CC	GO:0032584	growth cone membrane	1/559	18/16683	0.458701	0.823432	0.736	evm.TU.LG1.1127	1
CC	GO:0044217	other organism part	1/559	18/16683	0.458701	0.823432	0.736	evm.TU.LG1.1130	1
CC	GO:0042734	presynaptic membrane	8/559	223/16683	0.472888	0.830086	0.741948	evm.TU.LG1.991/evm.TU.LG1.1130/evm.TU.LG1.1089/evm.TU.LG1.1087/evm.TU.LG18.322/evm.TU.LG18.332/evm.TU.LG18.354/evm.TU.LG18.355	8
CC	GO:0034708	methyltransferase complex	5/559	135/16683	0.474414	0.830086	0.741948	evm.TU.LG17.819/evm.TU.LG17.820/evm.TU.LG1.1076/evm.TU.LG1.1075/evm.TU.LG10.703	5
CC	GO:0001931	uropod	1/559	19/16683	0.476858	0.830086	0.741948	evm.TU.LG1.978	1
CC	GO:0005685	U1 snRNP	1/559	20/16683	0.494407	0.843592	0.75402	evm.TU.LG1.931	1
CC	GO:0098798	mitochondrial protein-containing complex	9/559	260/16683	0.508202	0.856497	0.765555	evm.TU.LG17.838/evm.TU.LG1.1050/evm.TU.LG1.1214/evm.TU.LG1.1112/evm.TU.LG1.1101/evm.TU.LG1.951/evm.TU.LG18.304/evm.TU.LG18.305/evm.TU.LG10.720	9
CC	GO:0031588	nucleotide-activated protein kinase complex	1/559	21/16683	0.511368	0.856497	0.765555	evm.TU.LG1.1103	1
CC	GO:0008287	protein serine/threonine phosphatase complex	2/559	52/16683	0.524003	0.862769	0.771161	evm.TU.LG1.925/evm.TU.LG1.1055	2
CC	GO:1903293	phosphatase complex	2/559	52/16683	0.524003	0.862769	0.771161	evm.TU.LG1.925/evm.TU.LG1.1055	2
CC	GO:1990075	periciliary membrane compartment	1/559	22/16683	0.527761	0.863458	0.771776	evm.TU.LG1.1035	1
CC	GO:0070469	respirasome	3/559	84/16683	0.537794	0.875527	0.782564	evm.TU.LG17.838/evm.TU.LG1.1101/evm.TU.LG10.700	3
CC	GO:0000178	exosome (RNase complex)	1/559	23/16683	0.543606	0.875527	0.782564	evm.TU.LG1.1133	1
CC	GO:1905354	exoribonuclease complex	1/559	23/16683	0.543606	0.875527	0.782564	evm.TU.LG1.1133	1
CC	GO:1990454	L-type voltage-gated calcium channel complex	1/559	23/16683	0.543606	0.875527	0.782564	evm.TU.LG1.1014	1
CC	GO:0000152	nuclear ubiquitin ligase complex	2/559	55/16683	0.554394	0.87564	0.782665	evm.TU.LG18.318/evm.TU.LG18.343	2
CC	GO:0031965	nuclear membrane	11/559	331/16683	0.554397	0.87564	0.782665	evm.TU.LG17.860/evm.TU.LG17.861/evm.TU.LG17.936/evm.TU.LG17.862/evm.TU.LG17.804/evm.TU.LG17.817/evm.TU.LG1.1146/evm.TU.LG1.1147/evm.TU.LG1.881/evm.TU.LG1.895/evm.TU.LG10.671	11
CC	GO:0005921	gap junction	1/559	24/16683	0.558919	0.87564	0.782665	evm.TU.LG10.710	1
CC	GO:0005844	polysome	3/559	88/16683	0.569451	0.882777	0.789045	evm.TU.LG1.979/evm.TU.LG1.993/evm.TU.LG1.992	3
CC	GO:0031254	cell trailing edge	1/559	26/16683	0.588025	0.893423	0.79856	evm.TU.LG1.978	1
CC	GO:0098592	cytoplasmic side of apical plasma membrane	1/559	26/16683	0.588025	0.893423	0.79856	evm.TU.LG10.716	1
CC	GO:0031312	extrinsic component of organelle membrane	2/559	59/16683	0.592735	0.893423	0.79856	evm.TU.LG17.895/evm.TU.LG1.939	2
CC	GO:0043204	perikaryon	6/559	186/16683	0.595173	0.89449	0.799514	evm.TU.LG17.901/evm.TU.LG1.1130/evm.TU.LG18.396/evm.TU.LG18.395/evm.TU.LG18.394/evm.TU.LG18.277	6
CC	GO:0043197	dendritic spine	10/559	313/16683	0.606075	0.897018	0.801773	evm.TU.LG1.1098/evm.TU.LG1.945/evm.TU.LG1.979/evm.TU.LG1.1103/evm.TU.LG1.993/evm.TU.LG1.944/evm.TU.LG1.992/evm.TU.LG18.354/evm.TU.LG18.355/evm.TU.LG10.710	10
CC	GO:0098878	neurotransmitter receptor complex	3/559	94/16683	0.614344	0.903594	0.807651	evm.TU.LG1.1012/evm.TU.LG1.1013/evm.TU.LG18.365	3
CC	GO:1990351	transporter complex	15/559	472/16683	0.620536	0.908507	0.812042	evm.TU.LG17.797/evm.TU.LG17.838/evm.TU.LG17.796/evm.TU.LG1.1012/evm.TU.LG1.1101/evm.TU.LG1.1275/evm.TU.LG1.1103/evm.TU.LG1.1013/evm.TU.LG1.973/evm.TU.LG1.1014/evm.TU.LG18.295/evm.TU.LG18.296/evm.TU.LG18.277/evm.TU.LG18.365/evm.TU.LG10.693	15
CC	GO:0044309	neuron spine	10/559	317/16683	0.622072	0.908507	0.812042	evm.TU.LG1.1098/evm.TU.LG1.945/evm.TU.LG1.979/evm.TU.LG1.1103/evm.TU.LG1.993/evm.TU.LG1.944/evm.TU.LG1.992/evm.TU.LG18.354/evm.TU.LG18.355/evm.TU.LG10.710	10
CC	GO:0031248	protein acetyltransferase complex	4/559	129/16683	0.631801	0.909415	0.812854	evm.TU.LG1.1076/evm.TU.LG1.1213/evm.TU.LG1.882/evm.TU.LG1.1075	4
CC	GO:1902493	acetyltransferase complex	4/559	129/16683	0.631801	0.909415	0.812854	evm.TU.LG1.1076/evm.TU.LG1.1213/evm.TU.LG1.882/evm.TU.LG1.1075	4
CC	GO:0120114	Sm-like protein family complex	3/559	99/16683	0.64927	0.911066	0.81433	evm.TU.LG1.931/evm.TU.LG10.723/evm.TU.LG10.721	3
CC	GO:0032993	protein-DNA complex	4/559	133/16683	0.655545	0.911066	0.81433	evm.TU.LG17.797/evm.TU.LG17.796/evm.TU.LG1.1191/evm.TU.LG1.1190	4
CC	GO:0030427	site of polarized growth	13/559	421/16683	0.658043	0.912087	0.815242	evm.TU.LG17.828/evm.TU.LG17.815/evm.TU.LG17.829/evm.TU.LG1.1127/evm.TU.LG1.1125/evm.TU.LG1.979/evm.TU.LG1.993/evm.TU.LG1.1130/evm.TU.LG1.1089/evm.TU.LG1.1087/evm.TU.LG1.1143/evm.TU.LG1.992/evm.TU.LG10.710	13
CC	GO:0016028	rhabdomere	2/559	67/16683	0.661889	0.912524	0.815633	evm.TU.LG17.849/evm.TU.LG1.1011	2
CC	GO:0005604	basement membrane	6/559	201/16683	0.669668	0.915279	0.818096	evm.TU.LG1.956/evm.TU.LG1.955/evm.TU.LG1.954/evm.TU.LG1.1059/evm.TU.LG1.1060/evm.TU.LG1.1058	6
CC	GO:0030175	filopodium	5/559	183/16683	0.738342	0.951927	0.850852	evm.TU.LG1.880/evm.TU.LG18.342/evm.TU.LG18.341/evm.TU.LG18.340/evm.TU.LG10.710	5
CC	GO:1990204	oxidoreductase complex	3/559	116/16683	0.750822	0.957291	0.855646	evm.TU.LG17.838/evm.TU.LG1.1101/evm.TU.LG18.352	3
CC	GO:0045171	intercellular bridge	3/559	118/16683	0.761065	0.957291	0.855646	evm.TU.LG1.1038/evm.TU.LG1.1103/evm.TU.LG1.1041	3
CC	GO:0016235	aggresome	1/559	45/16683	0.7847	0.975216	0.871668	evm.TU.LG10.680	1
CC	GO:0030056	hemidesmosome	1/559	46/16683	0.791934	0.979497	0.875495	evm.TU.LG17.843	1
CC	GO:0060293	germ plasm	2/559	89/16683	0.804036	0.987379	0.88254	evm.TU.LG1.1030/evm.TU.LG10.726	2
CC	GO:0031256	leading edge membrane	6/559	243/16683	0.828058	0.999101	0.893017	evm.TU.LG17.889/evm.TU.LG17.888/evm.TU.LG1.1094/evm.TU.LG1.1096/evm.TU.LG1.1095/evm.TU.LG10.716	6
CC	GO:0009295	nucleoid	1/559	54/16683	0.841718	0.999101	0.893017	evm.TU.LG1.983	1
CC	GO:0031594	neuromuscular junction	7/559	292/16683	0.862308	0.999101	0.893017	evm.TU.LG1.1103/evm.TU.LG1.1033/evm.TU.LG1.1282/evm.TU.LG1.1283/evm.TU.LG18.381/evm.TU.LG18.379/evm.TU.LG18.380	7
CC	GO:0019867	outer membrane	5/559	220/16683	0.864411	0.999101	0.893017	evm.TU.LG17.901/evm.TU.LG1.951/evm.TU.LG18.302/evm.TU.LG18.332/evm.TU.LG18.273	5
CC	GO:0033017	sarcoplasmic reticulum membrane	1/559	59/16683	0.866595	0.999101	0.893017	evm.TU.LG17.936	1
CC	GO:0060076	excitatory synapse	1/559	65/16683	0.89135	0.999101	0.893017	evm.TU.LG10.710	1
CC	GO:0061174	type I terminal bouton	1/559	79/16683	0.932717	0.999101	0.893017	evm.TU.LG1.1033	1
CC	GO:0048786	presynaptic active zone	3/559	177/16683	0.9389	0.999101	0.893017	evm.TU.LG17.843/evm.TU.LG1.1033/evm.TU.LG18.273	3
CC	GO:0017053	transcription repressor complex	2/559	135/16683	0.94364	0.999101	0.893017	evm.TU.LG1.1104/evm.TU.LG1.1079	2
CC	GO:0032809	neuronal cell body membrane	1/559	89/16683	0.952233	0.999101	0.893017	evm.TU.LG10.693	1
CC	GO:0044298	cell body membrane	1/559	89/16683	0.952233	0.999101	0.893017	evm.TU.LG10.693	1
CC	GO:1904949	ATPase complex	2/559	148/16683	0.961061	0.999101	0.893017	evm.TU.LG1.1006/evm.TU.LG1.1007	2
CC	GO:1905368	peptidase complex	1/559	113/16683	0.979025	0.999101	0.893017	evm.TU.LG1.1017	1
CC	GO:0070160	tight junction	2/559	196/16683	0.990494	0.999101	0.893017	evm.TU.LG1.945/evm.TU.LG1.944	2
CC	GO:0016528	sarcoplasm	1/559	141/16683	0.991982	0.999101	0.893017	evm.TU.LG17.936	1
CC	GO:0043235	receptor complex	7/559	444/16683	0.993074	0.999101	0.893017	evm.TU.LG17.848/evm.TU.LG17.851/evm.TU.LG1.1012/evm.TU.LG1.1123/evm.TU.LG1.1013/evm.TU.LG1.973/evm.TU.LG18.365	7
CC	GO:0009925	basal plasma membrane	7/559	451/16683	0.994075	0.999101	0.893017	evm.TU.LG17.815/evm.TU.LG1.914/evm.TU.LG1.1140/evm.TU.LG1.1208/evm.TU.LG1.1142/evm.TU.LG1.1141/evm.TU.LG18.374	7
CC	GO:0016323	basolateral plasma membrane	7/559	451/16683	0.994075	0.999101	0.893017	evm.TU.LG17.815/evm.TU.LG1.914/evm.TU.LG1.1140/evm.TU.LG1.1208/evm.TU.LG1.1142/evm.TU.LG1.1141/evm.TU.LG18.374	7
CC	GO:0009897	external side of plasma membrane	3/559	279/16683	0.995964	0.999101	0.893017	evm.TU.LG1.1027/evm.TU.LG1.1069/evm.TU.LG1.999	3
CC	GO:0043195	terminal bouton	3/559	303/16683	0.997956	0.999101	0.893017	evm.TU.LG17.803/evm.TU.LG17.802/evm.TU.LG1.1033	3
CC	GO:0043679	axon terminus	5/559	408/16683	0.998141	0.999101	0.893017	evm.TU.LG17.797/evm.TU.LG17.803/evm.TU.LG17.802/evm.TU.LG17.796/evm.TU.LG1.1033	5
CC	GO:0044306	neuron projection terminus	5/559	436/16683	0.999101	0.999101	0.893017	evm.TU.LG17.797/evm.TU.LG17.803/evm.TU.LG17.802/evm.TU.LG17.796/evm.TU.LG1.1033	5
MF	GO:0017056	structural constituent of nuclear pore	8/476	32/14779	5.80918e-06	0.00287343	0.00267695	evm.TU.LG17.860/evm.TU.LG17.861/evm.TU.LG17.929/evm.TU.LG17.928/evm.TU.LG17.862/evm.TU.LG17.863/evm.TU.LG1.881/evm.TU.LG10.671	8
MF	GO:0005547	phosphatidylinositol-3,4,5-trisphosphate binding	12/476	80/14779	8.94083e-06	0.00287343	0.00267695	evm.TU.LG1.932/evm.TU.LG1.934/evm.TU.LG1.933/evm.TU.LG1.888/evm.TU.LG1.904/evm.TU.LG18.333/evm.TU.LG18.334/evm.TU.LG18.342/evm.TU.LG18.341/evm.TU.LG18.336/evm.TU.LG18.340/evm.TU.LG18.335	12
MF	GO:0008139	nuclear localization sequence binding	8/476	35/14779	1.19394e-05	0.00287343	0.00267695	evm.TU.LG17.929/evm.TU.LG17.928/evm.TU.LG1.1146/evm.TU.LG1.1147/evm.TU.LG1.1042/evm.TU.LG1.1004/evm.TU.LG1.1039/evm.TU.LG10.671	8
MF	GO:0035173	histone kinase activity	6/476	28/14779	0.000222785	0.0321701	0.0299704	evm.TU.LG1.1011/evm.TU.LG1.976/evm.TU.LG18.267/evm.TU.LG18.320/evm.TU.LG18.319/evm.TU.LG18.268	6
MF	GO:0031749	D2 dopamine receptor binding	4/476	11/14779	0.000292817	0.0352357	0.0328264	evm.TU.LG17.907/evm.TU.LG1.1094/evm.TU.LG1.1096/evm.TU.LG1.1095	4
MF	GO:0004622	lysophospholipase activity	5/476	23/14779	0.000705969	0.0671145	0.0625254	evm.TU.LG1.1053/evm.TU.LG1.1051/evm.TU.LG1.1052/evm.TU.LG1.1072/evm.TU.LG18.324	5
MF	GO:0015035	protein-disulfide reductase activity	6/476	35/14779	0.000793152	0.0671145	0.0625254	evm.TU.LG1.959/evm.TU.LG1.1086/evm.TU.LG1.1085/evm.TU.LG1.958/evm.TU.LG10.698/evm.TU.LG10.699	6
MF	GO:0043531	ADP binding	9/476	78/14779	0.000878031	0.0671145	0.0625254	evm.TU.LG1.978/evm.TU.LG1.979/evm.TU.LG1.993/evm.TU.LG1.1244/evm.TU.LG1.1243/evm.TU.LG1.880/evm.TU.LG1.992/evm.TU.LG10.698/evm.TU.LG10.699	9
MF	GO:0070840	dynein complex binding	6/476	37/14779	0.0010759	0.0671145	0.0625254	evm.TU.LG1.1059/evm.TU.LG1.1060/evm.TU.LG1.1058/evm.TU.LG18.303/evm.TU.LG18.348/evm.TU.LG18.347	6
MF	GO:1901682	sulfur compound transmembrane transporter activity	6/476	37/14779	0.0010759	0.0671145	0.0625254	evm.TU.LG1.1112/evm.TU.LG1.1163/evm.TU.LG18.308/evm.TU.LG18.274/evm.TU.LG18.307/evm.TU.LG18.309	6
MF	GO:0061630	ubiquitin protein ligase activity	20/476	289/14779	0.00112766	0.0671145	0.0625254	evm.TU.LG17.813/evm.TU.LG17.918/evm.TU.LG17.868_evm.TU.LG17.869/evm.TU.LG17.824/evm.TU.LG1.989/evm.TU.LG1.1002/evm.TU.LG1.1003/evm.TU.LG1.1292/evm.TU.LG1.913/evm.TU.LG1.912/evm.TU.LG18.386/evm.TU.LG18.331/evm.TU.LG18.383/evm.TU.LG18.315/evm.TU.LG18.318/evm.TU.LG18.385/evm.TU.LG10.690/evm.TU.LG10.692/evm.TU.LG10.691/evm.TU.LG10.680	20
MF	GO:0003774	cytoskeletal motor activity	15/476	199/14779	0.00200307	0.0780313	0.0726957	evm.TU.LG1.932/evm.TU.LG1.1192/evm.TU.LG1.978/evm.TU.LG1.979/evm.TU.LG1.993/evm.TU.LG1.1244/evm.TU.LG1.934/evm.TU.LG1.1059/evm.TU.LG1.933/evm.TU.LG1.1243/evm.TU.LG1.1060/evm.TU.LG1.1058/evm.TU.LG1.992/evm.TU.LG18.362/evm.TU.LG18.363	15
MF	GO:0070412	R-SMAD binding	6/476	42/14779	0.00211995	0.0780313	0.0726957	evm.TU.LG17.855/evm.TU.LG1.982/evm.TU.LG18.333/evm.TU.LG18.334/evm.TU.LG18.336/evm.TU.LG18.335	6
MF	GO:0047134	protein-disulfide reductase (NAD(P)) activity	4/476	18/14779	0.00226961	0.0780313	0.0726957	evm.TU.LG1.1086/evm.TU.LG1.1085/evm.TU.LG10.698/evm.TU.LG10.699	4
MF	GO:0003995	acyl-CoA dehydrogenase activity	4/476	19/14779	0.00280248	0.0850222	0.0792087	evm.TU.LG1.1100/evm.TU.LG1.986/evm.TU.LG1.1265/evm.TU.LG1.1099	4
MF	GO:0052890	oxidoreductase activity, acting on the CH-CH group of donors, with a flavin as acceptor	4/476	19/14779	0.00280248	0.0850222	0.0792087	evm.TU.LG1.1100/evm.TU.LG1.986/evm.TU.LG1.1265/evm.TU.LG1.1099	4
MF	GO:0043325	phosphatidylinositol-3,4-bisphosphate binding	5/476	31/14779	0.00288438	0.0850222	0.0792087	evm.TU.LG1.932/evm.TU.LG1.934/evm.TU.LG1.933/evm.TU.LG1.904/evm.TU.LG18.322	5
MF	GO:0030280	structural constituent of skin epidermis	3/476	10/14779	0.0033643	0.0850222	0.0792087	evm.TU.LG1.1195/evm.TU.LG1.1198/evm.TU.LG1.1196	3
MF	GO:0032395	MHC class II receptor activity	3/476	10/14779	0.0033643	0.0850222	0.0792087	evm.TU.LG1.1195/evm.TU.LG1.1198/evm.TU.LG1.1196	3
MF	GO:0052742	phosphatidylinositol kinase activity	8/476	78/14779	0.00355595	0.0855798	0.0797281	evm.TU.LG1.1043/evm.TU.LG1.1291/evm.TU.LG1.1293/evm.TU.LG1.1130/evm.TU.LG1.1040/evm.TU.LG18.267/evm.TU.LG18.268/evm.TU.LG10.704	8
MF	GO:0032027	myosin light chain binding	6/476	47/14779	0.00379091	0.0882916	0.0822545	evm.TU.LG1.978/evm.TU.LG1.979/evm.TU.LG1.993/evm.TU.LG1.1244/evm.TU.LG1.1243/evm.TU.LG1.992	6
MF	GO:1990226	histone methyltransferase binding	4/476	21/14779	0.00411262	0.0927909	0.0864461	evm.TU.LG17.899/evm.TU.LG17.898/evm.TU.LG1.1076/evm.TU.LG1.1075	4
MF	GO:0005049	nuclear export signal receptor activity	3/476	12/14779	0.00587878	0.108833	0.101391	evm.TU.LG17.929/evm.TU.LG17.928/evm.TU.LG1.895	3
MF	GO:0042289	MHC class II protein binding	3/476	12/14779	0.00587878	0.108833	0.101391	evm.TU.LG1.1195/evm.TU.LG1.1198/evm.TU.LG1.1196	3
MF	GO:0052659	inositol-1,3,4,5-tetrakisphosphate 5-phosphatase activity	3/476	12/14779	0.00587878	0.108833	0.101391	evm.TU.LG18.342/evm.TU.LG18.341/evm.TU.LG18.340	3
MF	GO:0140142	nucleocytoplasmic carrier activity	3/476	12/14779	0.00587878	0.108833	0.101391	evm.TU.LG17.929/evm.TU.LG17.928/evm.TU.LG1.895	3
MF	GO:1901474	azole transmembrane transporter activity	3/476	12/14779	0.00587878	0.108833	0.101391	evm.TU.LG18.308/evm.TU.LG18.307/evm.TU.LG18.309	3
MF	GO:0019103	pyrimidine nucleotide binding	3/476	14/14779	0.00927231	0.159395	0.148496	evm.TU.LG1.908/evm.TU.LG1.909/evm.TU.LG18.374	3
MF	GO:0051082	unfolded protein binding	9/476	112/14779	0.0101724	0.170802	0.159123	evm.TU.LG17.910/evm.TU.LG17.909/evm.TU.LG1.1098/evm.TU.LG1.891/evm.TU.LG1.959/evm.TU.LG1.890/evm.TU.LG1.951/evm.TU.LG1.958/evm.TU.LG1.953	9
MF	GO:0034594	phosphatidylinositol trisphosphate phosphatase activity	3/476	15/14779	0.0113171	0.177629	0.165484	evm.TU.LG18.342/evm.TU.LG18.341/evm.TU.LG18.340	3
MF	GO:0070016	armadillo repeat domain binding	3/476	15/14779	0.0113171	0.177629	0.165484	evm.TU.LG1.945/evm.TU.LG1.944/evm.TU.LG1.948	3
MF	GO:0035613	RNA stem-loop binding	4/476	29/14779	0.0133305	0.19642	0.18299	evm.TU.LG1.931/evm.TU.LG1.979/evm.TU.LG1.993/evm.TU.LG1.992	4
MF	GO:0008236	serine-type peptidase activity	10/476	139/14779	0.0144813	0.20911	0.194812	evm.TU.LG17.799/evm.TU.LG17.800/evm.TU.LG1.1107/evm.TU.LG1.1106/evm.TU.LG1.1289/evm.TU.LG1.1105/evm.TU.LG1.1045/evm.TU.LG18.356/evm.TU.LG18.357/evm.TU.LG18.351	10
MF	GO:0030619	U1 snRNA binding	3/476	17/14779	0.0161274	0.211708	0.197232	evm.TU.LG1.931/evm.TU.LG10.723/evm.TU.LG10.721	3
MF	GO:0017171	serine hydrolase activity	10/476	146/14779	0.01977	0.254892	0.237463	evm.TU.LG17.799/evm.TU.LG17.800/evm.TU.LG1.1107/evm.TU.LG1.1106/evm.TU.LG1.1289/evm.TU.LG1.1105/evm.TU.LG1.1045/evm.TU.LG18.356/evm.TU.LG18.357/evm.TU.LG18.351	10
MF	GO:0003906	DNA-(apurinic or apyrimidinic site) endonuclease activity	3/476	19/14779	0.021917	0.268204	0.249865	evm.TU.LG1.928/evm.TU.LG1.1144/evm.TU.LG1.929	3
MF	GO:0043237	laminin-1 binding	3/476	19/14779	0.021917	0.268204	0.249865	evm.TU.LG1.956/evm.TU.LG1.955/evm.TU.LG1.954	3
MF	GO:0050998	nitric-oxide synthase binding	4/476	34/14779	0.0229596	0.276281	0.257389	evm.TU.LG17.907/evm.TU.LG1.1094/evm.TU.LG1.1096/evm.TU.LG1.1095	4
MF	GO:0035612	AP-2 adaptor complex binding	3/476	20/14779	0.025182	0.288594	0.268861	evm.TU.LG17.803/evm.TU.LG17.802/evm.TU.LG18.322	3
MF	GO:0003714	transcription corepressor activity	16/476	295/14779	0.0297568	0.335694	0.31274	evm.TU.LG17.797/evm.TU.LG17.877/evm.TU.LG17.796/evm.TU.LG1.1098/evm.TU.LG1.1274/evm.TU.LG1.950/evm.TU.LG1.1273/evm.TU.LG1.1188/evm.TU.LG1.1062/evm.TU.LG1.947/evm.TU.LG1.1229/evm.TU.LG18.270/evm.TU.LG18.269/evm.TU.LG10.703/evm.TU.LG10.673/evm.TU.LG10.674	16
MF	GO:0015643	toxic substance binding	3/476	22/14779	0.0324504	0.354988	0.330715	evm.TU.LG17.901/evm.TU.LG1.1089/evm.TU.LG1.1087	3
MF	GO:0090482	vitamin transmembrane transporter activity	3/476	22/14779	0.0324504	0.354988	0.330715	evm.TU.LG18.308/evm.TU.LG18.307/evm.TU.LG18.309	3
MF	GO:0003988	acetyl-CoA C-acyltransferase activity	2/476	10/14779	0.0392525	0.389365	0.362741	evm.TU.LG1.942/evm.TU.LG1.941	2
MF	GO:0043533	inositol 1,3,4,5 tetrakisphosphate binding	2/476	10/14779	0.0392525	0.389365	0.362741	evm.TU.LG17.917/evm.TU.LG17.919	2
MF	GO:0003950	NAD+ ADP-ribosyltransferase activity	3/476	24/14779	0.040691	0.389365	0.362741	evm.TU.LG18.280/evm.TU.LG18.281/evm.TU.LG18.279	3
MF	GO:0016763	pentosyltransferase activity	5/476	59/14779	0.0409858	0.389365	0.362741	evm.TU.LG1.1238/evm.TU.LG1.1239/evm.TU.LG18.280/evm.TU.LG18.281/evm.TU.LG18.279	5
MF	GO:0051721	protein phosphatase 2A binding	5/476	59/14779	0.0409858	0.389365	0.362741	evm.TU.LG1.945/evm.TU.LG1.991/evm.TU.LG1.944/evm.TU.LG1.948/evm.TU.LG18.273	5
MF	GO:0036312	phosphatidylinositol 3-kinase regulatory subunit binding	3/476	25/14779	0.0451688	0.418101	0.389512	evm.TU.LG1.1094/evm.TU.LG1.1096/evm.TU.LG1.1095	3
MF	GO:0031404	chloride ion binding	2/476	11/14779	0.0469717	0.42392	0.394933	evm.TU.LG18.356/evm.TU.LG18.357	2
MF	GO:0004930	G protein-coupled receptor activity	16/476	314/14779	0.0480061	0.424897	0.395844	evm.TU.LG17.887/evm.TU.LG17.805/evm.TU.LG17.849/evm.TU.LG1.928/evm.TU.LG1.991/evm.TU.LG1.1111/evm.TU.LG1.1270/evm.TU.LG1.1089/evm.TU.LG1.1139/evm.TU.LG1.929/evm.TU.LG1.1087/evm.TU.LG18.359/evm.TU.LG18.360/evm.TU.LG18.374/evm.TU.LG18.354/evm.TU.LG18.355	16
MF	GO:0030332	cyclin binding	4/476	43/14779	0.0488456	0.424897	0.395844	evm.TU.LG18.386/evm.TU.LG18.331/evm.TU.LG18.383/evm.TU.LG18.385	4
MF	GO:0070300	phosphatidic acid binding	4/476	43/14779	0.0488456	0.424897	0.395844	evm.TU.LG1.1018/evm.TU.LG1.1253/evm.TU.LG1.904/evm.TU.LG1.1255	4
MF	GO:0005200	structural constituent of cytoskeleton	9/476	149/14779	0.0518493	0.436014	0.406201	evm.TU.LG1.1063/evm.TU.LG1.1195/evm.TU.LG1.1064/evm.TU.LG1.1198/evm.TU.LG1.920/evm.TU.LG1.919/evm.TU.LG1.1196/evm.TU.LG1.880/evm.TU.LG18.322	9
MF	GO:0050660	flavin adenine dinucleotide binding	5/476	63/14779	0.0519352	0.436014	0.406201	evm.TU.LG17.840/evm.TU.LG1.986/evm.TU.LG1.1265/evm.TU.LG18.352/evm.TU.LG18.325	5
MF	GO:0048306	calcium-dependent protein binding	7/476	105/14779	0.052897	0.438984	0.408968	evm.TU.LG17.797/evm.TU.LG17.804/evm.TU.LG17.796/evm.TU.LG1.982/evm.TU.LG1.945/evm.TU.LG1.999/evm.TU.LG1.944	7
MF	GO:0070006	metalloaminopeptidase activity	3/476	28/14779	0.0599842	0.485275	0.452093	evm.TU.LG1.873/evm.TU.LG1.1066/evm.TU.LG1.1067	3
MF	GO:0000287	magnesium ion binding	11/476	201/14779	0.0609207	0.485275	0.452093	evm.TU.LG17.797/evm.TU.LG17.835/evm.TU.LG17.796/evm.TU.LG1.977/evm.TU.LG1.991/evm.TU.LG1.1103/evm.TU.LG1.1244/evm.TU.LG1.1130/evm.TU.LG1.1243/evm.TU.LG18.367/evm.TU.LG10.695	11
MF	GO:0008320	protein transmembrane transporter activity	2/476	13/14779	0.0638683	0.490563	0.457019	evm.TU.LG1.951/evm.TU.LG18.390	2
MF	GO:0140318	protein transporter activity	2/476	13/14779	0.0638683	0.490563	0.457019	evm.TU.LG1.951/evm.TU.LG18.390	2
MF	GO:0008198	ferrous iron binding	3/476	29/14779	0.0653673	0.491616	0.458001	evm.TU.LG17.825/evm.TU.LG1.1268/evm.TU.LG18.370	3
MF	GO:0016866	intramolecular transferase activity	3/476	30/14779	0.0709637	0.52161	0.485944	evm.TU.LG1.1131/evm.TU.LG1.889/evm.TU.LG1.1132	3
MF	GO:0034236	protein kinase A catalytic subunit binding	3/476	30/14779	0.0709637	0.52161	0.485944	evm.TU.LG1.1053/evm.TU.LG1.1051/evm.TU.LG1.1052	3
MF	GO:0004017	adenylate kinase activity	2/476	14/14779	0.0729676	0.52161	0.485944	evm.TU.LG17.923/evm.TU.LG10.714	2
MF	GO:0016868	intramolecular transferase activity, phosphotransferases	2/476	14/14779	0.0729676	0.52161	0.485944	evm.TU.LG1.1131/evm.TU.LG1.1132	2
MF	GO:0051011	microtubule minus-end binding	2/476	14/14779	0.0729676	0.52161	0.485944	evm.TU.LG18.348/evm.TU.LG18.347	2
MF	GO:0097718	disordered domain specific binding	4/476	51/14779	0.0812536	0.558523	0.520333	evm.TU.LG1.1076/evm.TU.LG1.1075/evm.TU.LG18.348/evm.TU.LG18.347	4
MF	GO:0015095	magnesium ion transmembrane transporter activity	2/476	15/14779	0.0824523	0.558523	0.520333	evm.TU.LG1.1208/evm.TU.LG1.1024	2
MF	GO:0015116	sulfate transmembrane transporter activity	2/476	15/14779	0.0824523	0.558523	0.520333	evm.TU.LG1.1112/evm.TU.LG1.1163	2
MF	GO:0070567	cytidylyltransferase activity	2/476	15/14779	0.0824523	0.558523	0.520333	evm.TU.LG1.1036/evm.TU.LG1.1166	2
MF	GO:0005104	fibroblast growth factor receptor binding	3/476	32/14779	0.0827729	0.558523	0.520333	evm.TU.LG1.1043/evm.TU.LG1.1203/evm.TU.LG1.1040	3
MF	GO:0005096	GTPase activator activity	18/476	393/14779	0.0853662	0.568995	0.530089	evm.TU.LG17.912/evm.TU.LG17.842/evm.TU.LG17.914/evm.TU.LG17.924/evm.TU.LG17.843/evm.TU.LG17.913/evm.TU.LG1.969/evm.TU.LG1.1199/evm.TU.LG1.968/evm.TU.LG1.1280_evm.TU.LG1.1281/evm.TU.LG1.1232/evm.TU.LG1.1231/evm.TU.LG1.1143/evm.TU.LG18.333/evm.TU.LG18.334/evm.TU.LG18.336/evm.TU.LG18.306/evm.TU.LG18.335	18
MF	GO:0017080	sodium channel regulator activity	3/476	33/14779	0.0889729	0.573363	0.534158	evm.TU.LG1.904/evm.TU.LG18.295/evm.TU.LG18.296	3
MF	GO:0005537	mannose binding	2/476	16/14779	0.0922882	0.573363	0.534158	evm.TU.LG17.884/evm.TU.LG1.999	2
MF	GO:0010484	histone H3 acetyltransferase activity	2/476	16/14779	0.0922882	0.573363	0.534158	evm.TU.LG1.1076/evm.TU.LG1.1075	2
MF	GO:0051425	PTB domain binding	2/476	16/14779	0.0922882	0.573363	0.534158	evm.TU.LG17.803/evm.TU.LG17.802	2
MF	GO:0042056	chemoattractant activity	3/476	34/14779	0.0953613	0.573363	0.534158	evm.TU.LG17.848/evm.TU.LG1.1069/evm.TU.LG18.332	3
MF	GO:0001965	G-protein alpha-subunit binding	4/476	54/14779	0.0955729	0.573363	0.534158	evm.TU.LG17.924/evm.TU.LG1.978/evm.TU.LG1.1280_evm.TU.LG1.1281/evm.TU.LG10.693	4
MF	GO:0051959	dynein light intermediate chain binding	4/476	54/14779	0.0955729	0.573363	0.534158	evm.TU.LG1.1221/evm.TU.LG1.1222/evm.TU.LG18.362/evm.TU.LG18.363	4
MF	GO:0001217	DNA-binding transcription repressor activity	14/476	298/14779	0.102237	0.573363	0.534158	evm.TU.LG17.853/evm.TU.LG17.938/evm.TU.LG17.927/evm.TU.LG17.939/evm.TU.LG17.937/evm.TU.LG17.878/evm.TU.LG1.1287/evm.TU.LG1.1259/evm.TU.LG1.1076/evm.TU.LG1.1157/evm.TU.LG1.1158/evm.TU.LG1.1285/evm.TU.LG1.1075/evm.TU.LG1.1229	14
MF	GO:0001227	DNA-binding transcription repressor activity, RNA polymerase II-specific	14/476	298/14779	0.102237	0.573363	0.534158	evm.TU.LG17.853/evm.TU.LG17.938/evm.TU.LG17.927/evm.TU.LG17.939/evm.TU.LG17.937/evm.TU.LG17.878/evm.TU.LG1.1287/evm.TU.LG1.1259/evm.TU.LG1.1076/evm.TU.LG1.1157/evm.TU.LG1.1158/evm.TU.LG1.1285/evm.TU.LG1.1075/evm.TU.LG1.1229	14
MF	GO:0000295	adenine nucleotide transmembrane transporter activity	2/476	17/14779	0.102443	0.573363	0.534158	evm.TU.LG1.1153/evm.TU.LG18.274	2
MF	GO:0005346	purine ribonucleotide transmembrane transporter activity	2/476	17/14779	0.102443	0.573363	0.534158	evm.TU.LG1.1153/evm.TU.LG18.274	2
MF	GO:0005522	profilin binding	2/476	17/14779	0.102443	0.573363	0.534158	evm.TU.LG1.1279/evm.TU.LG10.710	2
MF	GO:0060229	lipase activator activity	2/476	17/14779	0.102443	0.573363	0.534158	evm.TU.LG1.1010/evm.TU.LG1.1009	2
MF	GO:0086080	protein binding involved in heterotypic cell-cell adhesion	2/476	17/14779	0.102443	0.573363	0.534158	evm.TU.LG1.1191/evm.TU.LG1.1190	2
MF	GO:0052689	carboxylic ester hydrolase activity	7/476	124/14779	0.105712	0.584575	0.544603	evm.TU.LG1.1053/evm.TU.LG1.1240/evm.TU.LG1.1051/evm.TU.LG1.1052/evm.TU.LG1.1072/evm.TU.LG18.324/evm.TU.LG18.294	7
MF	GO:0043394	proteoglycan binding	5/476	79/14779	0.110996	0.585542	0.545504	evm.TU.LG1.956/evm.TU.LG1.1043/evm.TU.LG1.955/evm.TU.LG1.954/evm.TU.LG1.1040	5
MF	GO:0000340	RNA 7-methylguanosine cap binding	2/476	18/14779	0.112886	0.585542	0.545504	evm.TU.LG10.723/evm.TU.LG10.721	2
MF	GO:0004723	calcium-dependent protein serine/threonine phosphatase activity	2/476	18/14779	0.112886	0.585542	0.545504	evm.TU.LG1.925/evm.TU.LG10.681	2
MF	GO:0051787	misfolded protein binding	2/476	18/14779	0.112886	0.585542	0.545504	evm.TU.LG17.910/evm.TU.LG17.909	2
MF	GO:0042054	histone methyltransferase activity	5/476	80/14779	0.11546	0.585542	0.545504	evm.TU.LG17.819/evm.TU.LG17.820/evm.TU.LG18.298/evm.TU.LG18.297/evm.TU.LG10.703	5
MF	GO:0008574	plus-end-directed microtubule motor activity	3/476	37/14779	0.115588	0.585542	0.545504	evm.TU.LG1.932/evm.TU.LG1.934/evm.TU.LG1.933	3
MF	GO:0048027	mRNA 5'-UTR binding	3/476	37/14779	0.115588	0.585542	0.545504	evm.TU.LG1.979/evm.TU.LG1.993/evm.TU.LG1.992	3
MF	GO:0016278	lysine N-methyltransferase activity	5/476	81/14779	0.120009	0.597562	0.556702	evm.TU.LG17.819/evm.TU.LG17.820/evm.TU.LG18.298/evm.TU.LG18.297/evm.TU.LG10.703	5
MF	GO:0004703	G protein-coupled receptor kinase activity	2/476	19/14779	0.123588	0.598864	0.557915	evm.TU.LG1.1278/evm.TU.LG10.712	2
MF	GO:0008140	cAMP response element binding protein binding	2/476	19/14779	0.123588	0.598864	0.557915	evm.TU.LG1.1076/evm.TU.LG1.1075	2
MF	GO:0045294	alpha-catenin binding	2/476	19/14779	0.123588	0.598864	0.557915	evm.TU.LG1.1191/evm.TU.LG1.1190	2
MF	GO:0002039	p53 binding	6/476	106/14779	0.127168	0.612101	0.570247	evm.TU.LG17.813/evm.TU.LG1.1076/evm.TU.LG1.961/evm.TU.LG1.1075/evm.TU.LG1.1279/evm.TU.LG10.705	6
MF	GO:0050699	WW domain binding	3/476	39/14779	0.129887	0.616962	0.574776	evm.TU.LG1.1094/evm.TU.LG1.1096/evm.TU.LG1.1095	3
MF	GO:0030276	clathrin binding	6/476	107/14779	0.131309	0.619643	0.577273	evm.TU.LG1.1199/evm.TU.LG1.1035/evm.TU.LG1.1277/evm.TU.LG1.916/evm.TU.LG18.314_evm.TU.LG18.313/evm.TU.LG18.322	6
MF	GO:0051018	protein kinase A binding	5/476	86/14779	0.143966	0.645203	0.601085	evm.TU.LG1.1053/evm.TU.LG1.1103/evm.TU.LG1.1051/evm.TU.LG1.1052/evm.TU.LG18.311	5
MF	GO:0004520	DNA endonuclease activity	3/476	41/14779	0.14477	0.645203	0.601085	evm.TU.LG1.928/evm.TU.LG1.929/evm.TU.LG1.1074	3
MF	GO:0030145	manganese ion binding	4/476	63/14779	0.144822	0.645203	0.601085	evm.TU.LG1.1103/evm.TU.LG1.1066/evm.TU.LG1.1067/evm.TU.LG10.695	4
MF	GO:0042813	Wnt receptor activity	2/476	21/14779	0.145662	0.645203	0.601085	evm.TU.LG18.359/evm.TU.LG18.360	2
MF	GO:0042169	SH2 domain binding	4/476	65/14779	0.156903	0.666717	0.621129	evm.TU.LG1.977/evm.TU.LG18.342/evm.TU.LG18.341/evm.TU.LG18.340	4
MF	GO:0001091	RNA polymerase II general transcription initiation factor binding	2/476	22/14779	0.156983	0.666717	0.621129	evm.TU.LG1.1076/evm.TU.LG1.1075	2
MF	GO:0003756	protein disulfide isomerase activity	2/476	22/14779	0.156983	0.666717	0.621129	evm.TU.LG1.959/evm.TU.LG1.958	2
MF	GO:0016505	peptidase activator activity involved in apoptotic process	2/476	22/14779	0.156983	0.666717	0.621129	evm.TU.LG18.356/evm.TU.LG18.357	2
MF	GO:0016864	intramolecular oxidoreductase activity, transposing S-S bonds	2/476	22/14779	0.156983	0.666717	0.621129	evm.TU.LG1.959/evm.TU.LG1.958	2
MF	GO:0089720	caspase binding	2/476	22/14779	0.156983	0.666717	0.621129	evm.TU.LG17.929/evm.TU.LG17.928	2
MF	GO:0016811	hydrolase activity, acting on carbon-nitrogen (but not peptide) bonds, in linear amides	5/476	89/14779	0.159253	0.672403	0.626426	evm.TU.LG17.927/evm.TU.LG1.1251/evm.TU.LG1.972/evm.TU.LG1.1167/evm.TU.LG18.351	5
MF	GO:0016675	oxidoreductase activity, acting on a heme group of donors	2/476	23/14779	0.168463	0.686884	0.639917	evm.TU.LG18.325/evm.TU.LG10.700	2
MF	GO:0043422	protein kinase B binding	2/476	23/14779	0.168463	0.686884	0.639917	evm.TU.LG1.1221/evm.TU.LG1.1222	2
MF	GO:0030331	nuclear estrogen receptor binding	4/476	67/14779	0.169343	0.686884	0.639917	evm.TU.LG17.877/evm.TU.LG1.945/evm.TU.LG1.944/evm.TU.LG10.703	4
MF	GO:0043022	ribosome binding	4/476	67/14779	0.169343	0.686884	0.639917	evm.TU.LG17.910/evm.TU.LG17.909/evm.TU.LG10.723/evm.TU.LG10.721	4
MF	GO:0044325	transmembrane transporter binding	9/476	194/14779	0.174889	0.690868	0.643628	evm.TU.LG17.797/evm.TU.LG17.796/evm.TU.LG1.1140/evm.TU.LG1.1142/evm.TU.LG1.1246/evm.TU.LG1.1141/evm.TU.LG1.1279/evm.TU.LG18.296/evm.TU.LG18.277	9
MF	GO:0005112	Notch binding	4/476	68/14779	0.175689	0.690868	0.643628	evm.TU.LG17.803/evm.TU.LG17.802/evm.TU.LG18.314_evm.TU.LG18.313/evm.TU.LG18.331	4
MF	GO:0042887	amide transmembrane transporter activity	3/476	45/14779	0.176061	0.690868	0.643628	evm.TU.LG1.951/evm.TU.LG18.390/evm.TU.LG18.274	3
MF	GO:0005092	GDP-dissociation inhibitor activity	2/476	24/14779	0.180078	0.695275	0.647734	evm.TU.LG17.924/evm.TU.LG1.1280_evm.TU.LG1.1281	2
MF	GO:0005507	copper ion binding	3/476	46/14779	0.18416	0.704274	0.656118	evm.TU.LG1.1123/evm.TU.LG1.904/evm.TU.LG18.353	3
MF	GO:0005525	GTP binding	11/476	250/14779	0.18436	0.704274	0.656118	evm.TU.LG17.876/evm.TU.LG17.875/evm.TU.LG17.886/evm.TU.LG1.918/evm.TU.LG1.1094/evm.TU.LG1.1096/evm.TU.LG1.960/evm.TU.LG1.1218/evm.TU.LG1.1095/evm.TU.LG18.358/evm.TU.LG18.388	11
MF	GO:0032561	guanyl ribonucleotide binding	12/476	279/14779	0.190515	0.719586	0.670382	evm.TU.LG17.876/evm.TU.LG17.875/evm.TU.LG17.886/evm.TU.LG1.918/evm.TU.LG1.1094/evm.TU.LG1.1096/evm.TU.LG1.960/evm.TU.LG1.1218/evm.TU.LG1.1095/evm.TU.LG18.358/evm.TU.LG18.332/evm.TU.LG18.388	12
MF	GO:0043621	protein self-association	6/476	121/14779	0.195512	0.723897	0.674399	evm.TU.LG17.918/evm.TU.LG1.1127/evm.TU.LG1.978/evm.TU.LG1.1188/evm.TU.LG18.356/evm.TU.LG18.357	6
MF	GO:0005523	tropomyosin binding	2/476	26/14779	0.203637	0.735129	0.684863	evm.TU.LG1.1031/evm.TU.LG1.1032	2
MF	GO:0032550	purine ribonucleoside binding	11/476	264/14779	0.232675	0.819625	0.763582	evm.TU.LG17.876/evm.TU.LG17.875/evm.TU.LG17.886/evm.TU.LG1.918/evm.TU.LG1.1094/evm.TU.LG1.1096/evm.TU.LG1.960/evm.TU.LG1.1218/evm.TU.LG1.1095/evm.TU.LG18.358/evm.TU.LG18.388	11
MF	GO:0016645	oxidoreductase activity, acting on the CH-NH group of donors	2/476	29/14779	0.239519	0.819625	0.763582	evm.TU.LG17.840/evm.TU.LG1.1171	2
MF	GO:0019200	carbohydrate kinase activity	2/476	29/14779	0.239519	0.819625	0.763582	evm.TU.LG1.1034/evm.TU.LG10.708	2
MF	GO:0001883	purine nucleoside binding	11/476	268/14779	0.247315	0.819625	0.763582	evm.TU.LG17.876/evm.TU.LG17.875/evm.TU.LG17.886/evm.TU.LG1.918/evm.TU.LG1.1094/evm.TU.LG1.1096/evm.TU.LG1.960/evm.TU.LG1.1218/evm.TU.LG1.1095/evm.TU.LG18.358/evm.TU.LG18.388	11
MF	GO:0032549	ribonucleoside binding	11/476	269/14779	0.251027	0.819625	0.763582	evm.TU.LG17.876/evm.TU.LG17.875/evm.TU.LG17.886/evm.TU.LG1.918/evm.TU.LG1.1094/evm.TU.LG1.1096/evm.TU.LG1.960/evm.TU.LG1.1218/evm.TU.LG1.1095/evm.TU.LG18.358/evm.TU.LG18.388	11
MF	GO:0120013	lipid transfer activity	2/476	30/14779	0.251558	0.819625	0.763582	evm.TU.LG17.844/evm.TU.LG1.1018	2
MF	GO:0044183	protein folding chaperone	2/476	31/14779	0.263613	0.819625	0.763582	evm.TU.LG1.891/evm.TU.LG1.890	2
MF	GO:0008307	structural constituent of muscle	5/476	108/14779	0.268465	0.819625	0.763582	evm.TU.LG1.1025/evm.TU.LG1.1244/evm.TU.LG1.1243/evm.TU.LG1.1026/evm.TU.LG10.719	5
MF	GO:0003684	damaged DNA binding	4/476	82/14779	0.271395	0.819625	0.763582	evm.TU.LG1.1038/evm.TU.LG1.1041/evm.TU.LG1.1076/evm.TU.LG1.1075	4
MF	GO:0005326	neurotransmitter transmembrane transporter activity	4/476	82/14779	0.271395	0.819625	0.763582	evm.TU.LG1.1263/evm.TU.LG1.1264/evm.TU.LG1.1033/evm.TU.LG1.998	4
MF	GO:0001653	peptide receptor activity	5/476	109/14779	0.274651	0.819625	0.763582	evm.TU.LG17.805/evm.TU.LG1.928/evm.TU.LG1.1111/evm.TU.LG1.1139/evm.TU.LG1.929	5
MF	GO:0070577	lysine-acetylated histone binding	2/476	32/14779	0.275669	0.819625	0.763582	evm.TU.LG1.1006/evm.TU.LG1.1007	2
MF	GO:0140033	acetylation-dependent protein binding	2/476	32/14779	0.275669	0.819625	0.763582	evm.TU.LG1.1006/evm.TU.LG1.1007	2
MF	GO:0045505	dynein intermediate chain binding	3/476	57/14779	0.278138	0.819625	0.763582	evm.TU.LG1.1279/evm.TU.LG18.362/evm.TU.LG18.363	3
MF	GO:0070888	E-box binding	3/476	57/14779	0.278138	0.819625	0.763582	evm.TU.LG1.1079/evm.TU.LG10.673/evm.TU.LG10.674	3
MF	GO:0001727	lipid kinase activity	1/476	10/14779	0.279263	0.819625	0.763582	evm.TU.LG1.991	1
MF	GO:0004859	phospholipase inhibitor activity	1/476	10/14779	0.279263	0.819625	0.763582	evm.TU.LG17.804	1
MF	GO:0005243	gap junction channel activity	1/476	10/14779	0.279263	0.819625	0.763582	evm.TU.LG1.1246	1
MF	GO:0008121	ubiquinol-cytochrome-c reductase activity	1/476	10/14779	0.279263	0.819625	0.763582	evm.TU.LG17.838	1
MF	GO:0008430	selenium binding	1/476	10/14779	0.279263	0.819625	0.763582	evm.TU.LG1.1272	1
MF	GO:0015187	glycine transmembrane transporter activity	1/476	10/14779	0.279263	0.819625	0.763582	evm.TU.LG1.998	1
MF	GO:0019871	sodium channel inhibitor activity	1/476	10/14779	0.279263	0.819625	0.763582	evm.TU.LG1.904	1
MF	GO:0035615	clathrin adaptor activity	1/476	10/14779	0.279263	0.819625	0.763582	evm.TU.LG18.322	1
MF	GO:0140299	small molecule sensor activity	1/476	10/14779	0.279263	0.819625	0.763582	evm.TU.LG18.352	1
MF	GO:0140312	cargo adaptor activity	1/476	10/14779	0.279263	0.819625	0.763582	evm.TU.LG18.322	1
MF	GO:0051087	protein-folding chaperone binding	6/476	139/14779	0.291184	0.8257	0.76924	evm.TU.LG17.910/evm.TU.LG17.909/evm.TU.LG1.1098/evm.TU.LG1.953/evm.TU.LG18.356/evm.TU.LG18.357	6
MF	GO:0051015	actin filament binding	10/476	252/14779	0.295061	0.8257	0.76924	evm.TU.LG17.827/evm.TU.LG1.1031/evm.TU.LG1.978/evm.TU.LG1.979/evm.TU.LG1.1032/evm.TU.LG1.993/evm.TU.LG1.1246/evm.TU.LG1.992/evm.TU.LG18.322/evm.TU.LG10.710	10
MF	GO:0097110	scaffold protein binding	6/476	140/14779	0.296789	0.8257	0.76924	evm.TU.LG1.1195/evm.TU.LG1.1011/evm.TU.LG1.1198/evm.TU.LG1.978/evm.TU.LG1.1246/evm.TU.LG1.1196	6
MF	GO:0042975	peroxisome proliferator activated receptor binding	2/476	34/14779	0.299736	0.8257	0.76924	evm.TU.LG1.1076/evm.TU.LG1.1075	2
MF	GO:0016679	oxidoreductase activity, acting on diphenols and related substances as donors	1/476	11/14779	0.302492	0.8257	0.76924	evm.TU.LG17.838	1
MF	GO:0016712	oxidoreductase activity, acting on paired donors, with incorporation or reduction of molecular oxygen, reduced flavin or flavoprotein as one donor, and incorporation of one atom of oxygen	1/476	11/14779	0.302492	0.8257	0.76924	evm.TU.LG1.1070	1
MF	GO:0019531	oxalate transmembrane transporter activity	1/476	11/14779	0.302492	0.8257	0.76924	evm.TU.LG1.1163	1
MF	GO:0033265	choline binding	1/476	11/14779	0.302492	0.8257	0.76924	evm.TU.LG18.294	1
MF	GO:0035374	chondroitin sulfate binding	1/476	11/14779	0.302492	0.8257	0.76924	evm.TU.LG17.804	1
MF	GO:0004383	guanylate cyclase activity	2/476	35/14779	0.311724	0.831467	0.774614	evm.TU.LG1.1077/evm.TU.LG18.368	2
MF	GO:0030226	apolipoprotein receptor activity	1/476	12/14779	0.324974	0.831467	0.774614	evm.TU.LG1.1027	1
MF	GO:0050750	low-density lipoprotein particle receptor binding	2/476	37/14779	0.335558	0.831467	0.774614	evm.TU.LG1.904/evm.TU.LG1.1284	2
MF	GO:0030246	carbohydrate binding	6/476	147/14779	0.33653	0.831467	0.774614	evm.TU.LG17.884/evm.TU.LG17.804/evm.TU.LG1.908/evm.TU.LG1.999/evm.TU.LG1.909/evm.TU.LG18.388	6
MF	GO:0030274	LIM domain binding	1/476	13/14779	0.346733	0.831467	0.774614	evm.TU.LG1.1188	1
MF	GO:0030911	TPR domain binding	1/476	13/14779	0.346733	0.831467	0.774614	evm.TU.LG18.332	1
MF	GO:0009975	cyclase activity	2/476	38/14779	0.347386	0.831467	0.774614	evm.TU.LG1.1077/evm.TU.LG18.368	2
MF	GO:0016209	antioxidant activity	3/476	65/14779	0.349047	0.831467	0.774614	evm.TU.LG1.1272/evm.TU.LG1.1086/evm.TU.LG1.1085	3
MF	GO:0003724	RNA helicase activity	4/476	93/14779	0.351658	0.831467	0.774614	evm.TU.LG17.877/evm.TU.LG1.967/evm.TU.LG1.982/evm.TU.LG1.1252	4
MF	GO:0003713	transcription coactivator activity	15/476	413/14779	0.353688	0.831467	0.774614	evm.TU.LG17.918/evm.TU.LG17.933/evm.TU.LG1.917/evm.TU.LG1.1274/evm.TU.LG1.1191/evm.TU.LG1.1190/evm.TU.LG1.1273/evm.TU.LG1.1076/evm.TU.LG1.976/evm.TU.LG1.1252/evm.TU.LG1.882/evm.TU.LG1.1075/evm.TU.LG18.270/evm.TU.LG18.269/evm.TU.LG10.716	15
MF	GO:0015453	oxidoreduction-driven active transmembrane transporter activity	3/476	66/14779	0.357902	0.831467	0.774614	evm.TU.LG17.838/evm.TU.LG1.1101/evm.TU.LG10.700	3
MF	GO:0042826	histone deacetylase binding	6/476	151/14779	0.359516	0.831467	0.774614	evm.TU.LG17.864/evm.TU.LG17.927/evm.TU.LG17.942/evm.TU.LG1.1079/evm.TU.LG1.976/evm.TU.LG1.1004	6
MF	GO:0005391	P-type sodium:potassium-exchanging transporter activity	1/476	14/14779	0.367792	0.831467	0.774614	evm.TU.LG1.978	1
MF	GO:0016755	aminoacyltransferase activity	1/476	14/14779	0.367792	0.831467	0.774614	evm.TU.LG17.811	1
MF	GO:0030547	signaling receptor inhibitor activity	1/476	14/14779	0.367792	0.831467	0.774614	evm.TU.LG1.1284	1
MF	GO:0031957	very long-chain fatty acid-CoA ligase activity	1/476	14/14779	0.367792	0.831467	0.774614	evm.TU.LG1.1081	1
MF	GO:0051537	2 iron, 2 sulfur cluster binding	1/476	14/14779	0.367792	0.831467	0.774614	evm.TU.LG17.825	1
MF	GO:0051539	4 iron, 4 sulfur cluster binding	1/476	14/14779	0.367792	0.831467	0.774614	evm.TU.LG17.825	1
MF	GO:0016849	phosphorus-oxygen lyase activity	2/476	40/14779	0.370821	0.831467	0.774614	evm.TU.LG1.1077/evm.TU.LG18.368	2
MF	GO:0098960	postsynaptic neurotransmitter receptor activity	2/476	40/14779	0.370821	0.831467	0.774614	evm.TU.LG18.354/evm.TU.LG18.355	2
MF	GO:0005042	netrin receptor activity	1/476	15/14779	0.388173	0.837051	0.779816	evm.TU.LG17.852	1
MF	GO:0034647	histone H3K4me/H3K4me2/H3K4me3 demethylase activity	1/476	15/14779	0.388173	0.837051	0.779816	evm.TU.LG17.814	1
MF	GO:0008186	ATP-dependent activity, acting on RNA	4/476	98/14779	0.388405	0.837051	0.779816	evm.TU.LG17.877/evm.TU.LG1.967/evm.TU.LG1.982/evm.TU.LG1.1252	4
MF	GO:0016782	transferase activity, transferring sulphur-containing groups	3/476	70/14779	0.393116	0.837051	0.779816	evm.TU.LG17.825/evm.TU.LG1.942/evm.TU.LG1.941	3
MF	GO:0004869	cysteine-type endopeptidase inhibitor activity	2/476	42/14779	0.393913	0.837051	0.779816	evm.TU.LG1.1092/evm.TU.LG18.289	2
MF	GO:0030296	protein tyrosine kinase activator activity	2/476	43/14779	0.405315	0.837051	0.779816	evm.TU.LG18.354/evm.TU.LG18.355	2
MF	GO:0051427	hormone receptor binding	10/476	278/14779	0.406287	0.837051	0.779816	evm.TU.LG17.877/evm.TU.LG1.1006/evm.TU.LG1.982/evm.TU.LG1.945/evm.TU.LG1.976/evm.TU.LG1.1007/evm.TU.LG1.944/evm.TU.LG18.315/evm.TU.LG10.703/evm.TU.LG10.707	10
MF	GO:0015926	glucosidase activity	1/476	16/14779	0.407899	0.837051	0.779816	evm.TU.LG18.293	1
MF	GO:0016641	oxidoreductase activity, acting on the CH-NH2 group of donors, oxygen as acceptor	1/476	16/14779	0.407899	0.837051	0.779816	evm.TU.LG1.1123	1
MF	GO:0016884	carbon-nitrogen ligase activity, with glutamine as amido-N-donor	1/476	16/14779	0.407899	0.837051	0.779816	evm.TU.LG18.275	1
MF	GO:0019104	DNA N-glycosylase activity	1/476	16/14779	0.407899	0.837051	0.779816	evm.TU.LG1.1144	1
MF	GO:0031433	telethonin binding	1/476	16/14779	0.407899	0.837051	0.779816	evm.TU.LG17.856	1
MF	GO:0070878	primary miRNA binding	1/476	16/14779	0.407899	0.837051	0.779816	evm.TU.LG1.982	1
MF	GO:0001618	virus receptor activity	1/476	17/14779	0.42699	0.837051	0.779816	evm.TU.LG1.999	1
MF	GO:0005024	transforming growth factor beta receptor activity	1/476	17/14779	0.42699	0.837051	0.779816	evm.TU.LG17.851	1
MF	GO:0005031	tumor necrosis factor receptor activity	1/476	17/14779	0.42699	0.837051	0.779816	evm.TU.LG18.377	1
MF	GO:0005035	death receptor activity	1/476	17/14779	0.42699	0.837051	0.779816	evm.TU.LG18.377	1
MF	GO:0005164	tumor necrosis factor receptor binding	1/476	17/14779	0.42699	0.837051	0.779816	evm.TU.LG10.680	1
MF	GO:0140272	exogenous protein binding	1/476	17/14779	0.42699	0.837051	0.779816	evm.TU.LG1.999	1
MF	GO:0019905	syntaxin binding	5/476	133/14779	0.427512	0.837051	0.779816	evm.TU.LG17.908/evm.TU.LG1.1027/evm.TU.LG1.910/evm.TU.LG1.1033/evm.TU.LG1.911	5
MF	GO:0004812	aminoacyl-tRNA ligase activity	2/476	45/14779	0.4278	0.837051	0.779816	evm.TU.LG1.983/evm.TU.LG10.717	2
MF	GO:0016875	ligase activity, forming carbon-oxygen bonds	2/476	45/14779	0.4278	0.837051	0.779816	evm.TU.LG1.983/evm.TU.LG10.717	2
MF	GO:0071889	14-3-3 protein binding	2/476	45/14779	0.4278	0.837051	0.779816	evm.TU.LG1.988/evm.TU.LG1.1143	2
MF	GO:0035250	UDP-galactosyltransferase activity	1/476	18/14779	0.445466	0.847356	0.789416	evm.TU.LG1.1084	1
MF	GO:0140326	ATPase-coupled intramembrane lipid transporter activity	1/476	18/14779	0.445466	0.847356	0.789416	evm.TU.LG1.1027	1
MF	GO:0005518	collagen binding	4/476	106/14779	0.446486	0.847356	0.789416	evm.TU.LG17.855/evm.TU.LG1.956/evm.TU.LG1.955/evm.TU.LG1.954	4
MF	GO:0020037	heme binding	3/476	77/14779	0.453373	0.847356	0.789416	evm.TU.LG1.1070/evm.TU.LG18.352/evm.TU.LG10.701	3
MF	GO:0001046	core promoter sequence-specific DNA binding	3/476	78/14779	0.461789	0.847356	0.789416	evm.TU.LG17.797/evm.TU.LG17.887/evm.TU.LG17.796	3
MF	GO:0001016	RNA polymerase III transcription regulatory region sequence-specific DNA binding	1/476	19/14779	0.463349	0.847356	0.789416	evm.TU.LG17.806	1
MF	GO:0008525	phosphatidylcholine transporter activity	1/476	19/14779	0.463349	0.847356	0.789416	evm.TU.LG1.1027	1
MF	GO:0022840	leak channel activity	1/476	19/14779	0.463349	0.847356	0.789416	evm.TU.LG1.1246	1
MF	GO:0022842	narrow pore channel activity	1/476	19/14779	0.463349	0.847356	0.789416	evm.TU.LG1.1246	1
MF	GO:0097157	pre-mRNA intronic binding	1/476	19/14779	0.463349	0.847356	0.789416	evm.TU.LG1.931	1
MF	GO:0043178	alcohol binding	4/476	109/14779	0.467851	0.847356	0.789416	evm.TU.LG17.917/evm.TU.LG17.919/evm.TU.LG1.1027/evm.TU.LG10.701	4
MF	GO:0001223	transcription coactivator binding	2/476	49/14779	0.471375	0.847356	0.789416	evm.TU.LG1.922/evm.TU.LG1.923	2
MF	GO:0004407	histone deacetylase activity	2/476	49/14779	0.471375	0.847356	0.789416	evm.TU.LG17.927/evm.TU.LG1.1167	2
MF	GO:0008327	methyl-CpG binding	1/476	20/14779	0.480655	0.847356	0.789416	evm.TU.LG18.317	1
MF	GO:0016500	protein-hormone receptor activity	1/476	20/14779	0.480655	0.847356	0.789416	evm.TU.LG17.887	1
MF	GO:0047555	3',5'-cyclic-GMP phosphodiesterase activity	1/476	20/14779	0.480655	0.847356	0.789416	evm.TU.LG18.332	1
MF	GO:0097602	cullin family protein binding	1/476	20/14779	0.480655	0.847356	0.789416	evm.TU.LG18.318	1
MF	GO:0017147	Wnt-protein binding	2/476	50/14779	0.481955	0.847356	0.789416	evm.TU.LG18.359/evm.TU.LG18.360	2
MF	GO:0000049	tRNA binding	2/476	51/14779	0.492404	0.847356	0.789416	evm.TU.LG18.370/evm.TU.LG10.717	2
MF	GO:0008519	ammonium transmembrane transporter activity	2/476	52/14779	0.502719	0.847356	0.789416	evm.TU.LG1.1263/evm.TU.LG1.1264	2
MF	GO:0033558	protein lysine deacetylase activity	2/476	52/14779	0.502719	0.847356	0.789416	evm.TU.LG17.927/evm.TU.LG1.1167	2
MF	GO:0001221	transcription coregulator binding	3/476	83/14779	0.502972	0.847356	0.789416	evm.TU.LG17.942/evm.TU.LG1.922/evm.TU.LG1.923	3
MF	GO:0046906	tetrapyrrole binding	3/476	83/14779	0.502972	0.847356	0.789416	evm.TU.LG1.1070/evm.TU.LG18.352/evm.TU.LG10.701	3
MF	GO:0005516	calmodulin binding	9/476	270/14779	0.50608	0.847356	0.789416	evm.TU.LG1.925/evm.TU.LG1.982/evm.TU.LG1.945/evm.TU.LG1.991/evm.TU.LG1.888/evm.TU.LG1.944/evm.TU.LG1.948/evm.TU.LG18.354/evm.TU.LG18.355	9
MF	GO:0000062	fatty-acyl-CoA binding	1/476	22/14779	0.513615	0.847356	0.789416	evm.TU.LG1.1265	1
MF	GO:0004129	cytochrome-c oxidase activity	1/476	22/14779	0.513615	0.847356	0.789416	evm.TU.LG10.700	1
MF	GO:0004535	poly(A)-specific ribonuclease activity	1/476	22/14779	0.513615	0.847356	0.789416	evm.TU.LG10.726	1
MF	GO:0008378	galactosyltransferase activity	1/476	22/14779	0.513615	0.847356	0.789416	evm.TU.LG1.1084	1
MF	GO:0009881	photoreceptor activity	1/476	22/14779	0.513615	0.847356	0.789416	evm.TU.LG17.849	1
MF	GO:0016780	phosphotransferase activity, for other substituted phosphate groups	1/476	22/14779	0.513615	0.847356	0.789416	evm.TU.LG18.367	1
MF	GO:0017110	nucleoside diphosphate phosphatase activity	1/476	22/14779	0.513615	0.847356	0.789416	evm.TU.LG1.1182	1
MF	GO:0030955	potassium ion binding	1/476	22/14779	0.513615	0.847356	0.789416	evm.TU.LG1.1037	1
MF	GO:0031005	filamin binding	1/476	22/14779	0.513615	0.847356	0.789416	evm.TU.LG17.855	1
MF	GO:0070628	proteasome binding	1/476	22/14779	0.513615	0.847356	0.789416	evm.TU.LG10.676	1
MF	GO:0120227	acyl-CoA binding	1/476	22/14779	0.513615	0.847356	0.789416	evm.TU.LG1.1265	1
MF	GO:0140103	catalytic activity, acting on a glycoprotein	1/476	22/14779	0.513615	0.847356	0.789416	evm.TU.LG1.965	1
MF	GO:0051213	dioxygenase activity	3/476	85/14779	0.51899	0.847356	0.789416	evm.TU.LG17.814/evm.TU.LG18.325/evm.TU.LG18.370	3
MF	GO:0042393	histone binding	8/476	242/14779	0.520752	0.847356	0.789416	evm.TU.LG17.868_evm.TU.LG17.869/evm.TU.LG1.1104/evm.TU.LG1.1006/evm.TU.LG1.976/evm.TU.LG1.1007/evm.TU.LG18.320/evm.TU.LG18.319/evm.TU.LG10.707	8
MF	GO:0001098	basal transcription machinery binding	2/476	54/14779	0.522937	0.847356	0.789416	evm.TU.LG1.1076/evm.TU.LG1.1075	2
MF	GO:0001099	basal RNA polymerase II transcription machinery binding	2/476	54/14779	0.522937	0.847356	0.789416	evm.TU.LG1.1076/evm.TU.LG1.1075	2
MF	GO:0140296	general transcription initiation factor binding	2/476	54/14779	0.522937	0.847356	0.789416	evm.TU.LG1.1076/evm.TU.LG1.1075	2
MF	GO:0004033	aldo-keto reductase (NADP) activity	1/476	23/14779	0.529304	0.847356	0.789416	evm.TU.LG18.277	1
MF	GO:0005078	MAP-kinase scaffold activity	1/476	23/14779	0.529304	0.847356	0.789416	evm.TU.LG1.977	1
MF	GO:0003924	GTPase activity	9/476	276/14779	0.532724	0.850945	0.792759	evm.TU.LG17.876/evm.TU.LG17.907/evm.TU.LG17.875/evm.TU.LG1.918/evm.TU.LG1.1094/evm.TU.LG1.1096/evm.TU.LG1.1095/evm.TU.LG18.358/evm.TU.LG18.388	9
MF	GO:1990782	protein tyrosine kinase binding	5/476	151/14779	0.538547	0.858288	0.799601	evm.TU.LG17.848/evm.TU.LG17.852/evm.TU.LG18.352/evm.TU.LG18.354/evm.TU.LG18.355	5
MF	GO:0004843	cysteine-type deubiquitinase activity	3/476	88/14779	0.542481	0.858288	0.799601	evm.TU.LG1.896/evm.TU.LG1.898/evm.TU.LG1.897	3
MF	GO:0031369	translation initiation factor binding	2/476	56/14779	0.542597	0.858288	0.799601	evm.TU.LG17.918/evm.TU.LG10.672	2
MF	GO:0045503	dynein light chain binding	2/476	56/14779	0.542597	0.858288	0.799601	evm.TU.LG18.362/evm.TU.LG18.363	2
MF	GO:0015297	antiporter activity	4/476	120/14779	0.543265	0.858288	0.799601	evm.TU.LG1.1112/evm.TU.LG1.1163/evm.TU.LG1.1037/evm.TU.LG10.678	4
MF	GO:0005432	calcium:sodium antiporter activity	1/476	25/14779	0.559183	0.862671	0.803684	evm.TU.LG1.1037	1
MF	GO:0015368	calcium:monoatomic cation antiporter activity	1/476	25/14779	0.559183	0.862671	0.803684	evm.TU.LG1.1037	1
MF	GO:0051861	glycolipid binding	1/476	25/14779	0.559183	0.862671	0.803684	evm.TU.LG17.844	1
MF	GO:0003725	double-stranded RNA binding	3/476	92/14779	0.572746	0.873414	0.813692	evm.TU.LG18.304/evm.TU.LG18.305/evm.TU.LG10.705	3
MF	GO:0050840	extracellular matrix binding	3/476	92/14779	0.572746	0.873414	0.813692	evm.TU.LG1.956/evm.TU.LG1.955/evm.TU.LG1.954	3
MF	GO:0003841	1-acylglycerol-3-phosphate O-acyltransferase activity	1/476	27/14779	0.587169	0.877177	0.817198	evm.TU.LG17.809	1
MF	GO:0019825	oxygen binding	1/476	27/14779	0.587169	0.877177	0.817198	evm.TU.LG18.352	1
MF	GO:0003823	antigen binding	1/476	28/14779	0.600489	0.883001	0.822623	evm.TU.LG1.999	1
MF	GO:0034452	dynactin binding	1/476	28/14779	0.600489	0.883001	0.822623	evm.TU.LG1.1279	1
MF	GO:0005201	extracellular matrix structural constituent	3/476	96/14779	0.601738	0.883038	0.822658	evm.TU.LG1.956/evm.TU.LG1.955/evm.TU.LG1.954	3
MF	GO:0033612	receptor serine/threonine kinase binding	1/476	29/14779	0.613381	0.891069	0.83014	evm.TU.LG17.856	1
MF	GO:0032934	sterol binding	2/476	64/14779	0.615485	0.89233	0.831315	evm.TU.LG1.1027/evm.TU.LG10.701	2
MF	GO:0046934	1-phosphatidylinositol-4,5-bisphosphate 3-kinase activity	3/476	100/14779	0.629406	0.89338	0.832293	evm.TU.LG1.1043/evm.TU.LG1.1040/evm.TU.LG10.704	3
MF	GO:0015295	solute:proton symporter activity	1/476	31/14779	0.637933	0.89338	0.832293	evm.TU.LG18.274	1
MF	GO:0030742	GTP-dependent protein binding	1/476	31/14779	0.637933	0.89338	0.832293	evm.TU.LG18.358	1
MF	GO:1990841	promoter-specific chromatin binding	2/476	67/14779	0.640427	0.89338	0.832293	evm.TU.LG17.942/evm.TU.LG1.982	2
MF	GO:0004601	peroxidase activity	1/476	32/14779	0.649619	0.89338	0.832293	evm.TU.LG1.1272	1
MF	GO:0016405	CoA-ligase activity	1/476	32/14779	0.649619	0.89338	0.832293	evm.TU.LG1.1081	1
MF	GO:0022821	solute:potassium antiporter activity	1/476	32/14779	0.649619	0.89338	0.832293	evm.TU.LG1.1037	1
MF	GO:0035198	miRNA binding	1/476	32/14779	0.649619	0.89338	0.832293	evm.TU.LG10.705	1
MF	GO:1901567	fatty acid derivative binding	1/476	32/14779	0.649619	0.89338	0.832293	evm.TU.LG1.1265	1
MF	GO:0005080	protein kinase C binding	3/476	104/14779	0.65572	0.897492	0.836123	evm.TU.LG1.1063/evm.TU.LG1.1064/evm.TU.LG1.976	3
MF	GO:0008137	NADH dehydrogenase (ubiquinone) activity	1/476	34/14779	0.671873	0.898319	0.836895	evm.TU.LG1.1101	1
MF	GO:0050136	NADH dehydrogenase (quinone) activity	1/476	34/14779	0.671873	0.898319	0.836895	evm.TU.LG1.1101	1
MF	GO:0016597	amino acid binding	3/476	108/14779	0.680668	0.905773	0.843838	evm.TU.LG17.840/evm.TU.LG17.901/evm.TU.LG10.717	3
MF	GO:0140101	catalytic activity, acting on a tRNA	3/476	109/14779	0.686691	0.905902	0.843959	evm.TU.LG1.983/evm.TU.LG18.370/evm.TU.LG10.717	3
MF	GO:0030165	PDZ domain binding	6/476	215/14779	0.695516	0.905902	0.843959	evm.TU.LG1.986/evm.TU.LG18.359/evm.TU.LG18.360/evm.TU.LG18.354/evm.TU.LG18.355/evm.TU.LG18.273	6
MF	GO:0016776	phosphotransferase activity, phosphate group as acceptor	2/476	75/14779	0.700696	0.905902	0.843959	evm.TU.LG17.923/evm.TU.LG10.714	2
MF	GO:0001671	ATPase activator activity	1/476	38/14779	0.71224	0.910154	0.84792	evm.TU.LG1.1098	1
MF	GO:0017134	fibroblast growth factor binding	1/476	39/14779	0.721532	0.918776	0.855953	evm.TU.LG10.704	1
MF	GO:0140677	molecular function activator activity	1/476	41/14779	0.739227	0.928003	0.864549	evm.TU.LG1.1098	1
MF	GO:0005504	fatty acid binding	1/476	42/14779	0.74765	0.933915	0.870057	evm.TU.LG1.986	1
MF	GO:0034185	apolipoprotein binding	1/476	42/14779	0.74765	0.933915	0.870057	evm.TU.LG1.1027	1
MF	GO:0019955	cytokine binding	2/476	86/14779	0.769639	0.941756	0.877362	evm.TU.LG18.359/evm.TU.LG18.360	2
MF	GO:0008266	poly(U) RNA binding	1/476	45/14779	0.771322	0.941756	0.877362	evm.TU.LG1.931	1
MF	GO:0016765	transferase activity, transferring alkyl or aryl (other than methyl) groups	1/476	48/14779	0.792779	0.946093	0.881401	evm.TU.LG1.1036	1
MF	GO:0140828	metal cation:monoatomic cation antiporter activity	1/476	48/14779	0.792779	0.946093	0.881401	evm.TU.LG1.1037	1
MF	GO:0043028	cysteine-type endopeptidase regulator activity involved in apoptotic process	1/476	50/14779	0.805954	0.951991	0.886897	evm.TU.LG1.1092	1
MF	GO:0005085	guanyl-nucleotide exchange factor activity	12/476	459/14779	0.808975	0.951991	0.886897	evm.TU.LG17.848/evm.TU.LG17.872/evm.TU.LG17.873/evm.TU.LG1.1043/evm.TU.LG1.1111/evm.TU.LG1.1109/evm.TU.LG1.1040/evm.TU.LG18.376/evm.TU.LG10.704/evm.TU.LG10.690/evm.TU.LG10.692/evm.TU.LG10.691	12
MF	GO:0031435	mitogen-activated protein kinase kinase kinase binding	1/476	51/14779	0.812225	0.951991	0.886897	evm.TU.LG1.977	1
MF	GO:0017124	SH3 domain binding	4/476	175/14779	0.819508	0.956758	0.891337	evm.TU.LG17.907/evm.TU.LG1.1094/evm.TU.LG1.1096/evm.TU.LG1.1095	4
MF	GO:0003735	structural constituent of ribosome	3/476	139/14779	0.829717	0.957112	0.891667	evm.TU.LG18.304/evm.TU.LG18.305/evm.TU.LG10.720	3
MF	GO:0044390	ubiquitin-like protein conjugating enzyme binding	1/476	56/14779	0.840674	0.962455	0.896645	evm.TU.LG17.824	1
MF	GO:0030544	Hsp70 protein binding	1/476	60/14779	0.860302	0.971368	0.904948	evm.TU.LG1.1098	1
MF	GO:0005544	calcium-dependent phospholipid binding	1/476	61/14779	0.86482	0.971368	0.904948	evm.TU.LG17.804	1
MF	GO:0032451	demethylase activity	1/476	61/14779	0.86482	0.971368	0.904948	evm.TU.LG17.814	1
MF	GO:0140678	molecular function inhibitor activity	1/476	63/14779	0.873423	0.973165	0.906623	evm.TU.LG1.904	1
MF	GO:0042165	neurotransmitter binding	1/476	69/14779	0.896089	0.983787	0.916518	evm.TU.LG18.294	1
MF	GO:0070405	ammonium ion binding	1/476	69/14779	0.896089	0.983787	0.916518	evm.TU.LG18.294	1
MF	GO:0042626	ATPase-coupled transmembrane transporter activity	3/476	163/14779	0.899961	0.983787	0.916518	evm.TU.LG1.1027/evm.TU.LG1.978/evm.TU.LG1.951	3
MF	GO:0015662	P-type ion transporter activity	1/476	72/14779	0.905854	0.983787	0.916518	evm.TU.LG1.978	1
MF	GO:0140358	P-type transmembrane transporter activity	1/476	72/14779	0.905854	0.983787	0.916518	evm.TU.LG1.978	1
MF	GO:0035254	glutamate receptor binding	2/476	124/14779	0.912434	0.983787	0.916518	evm.TU.LG1.1013/evm.TU.LG18.322	2
MF	GO:1901681	sulfur compound binding	6/476	294/14779	0.915658	0.983787	0.916518	evm.TU.LG17.855/evm.TU.LG17.804/evm.TU.LG1.1265/evm.TU.LG1.1043/evm.TU.LG1.1040/evm.TU.LG10.704	6
MF	GO:0043130	ubiquitin binding	1/476	79/14779	0.925224	0.983817	0.916546	evm.TU.LG17.918	1
MF	GO:0031625	ubiquitin protein ligase binding	10/476	466/14779	0.936567	0.990046	0.922349	evm.TU.LG17.813/evm.TU.LG17.910/evm.TU.LG17.909/evm.TU.LG1.989/evm.TU.LG1.1103/evm.TU.LG1.943/evm.TU.LG18.359/evm.TU.LG18.331/evm.TU.LG18.360/evm.TU.LG10.680	10
MF	GO:0051117	ATPase binding	2/476	137/14779	0.938141	0.990259	0.922548	evm.TU.LG1.1098/evm.TU.LG1.1027	2
MF	GO:0003697	single-stranded DNA binding	2/476	144/14779	0.948838	0.995728	0.927643	evm.TU.LG17.941/evm.TU.LG17.940	2
MF	GO:0042562	hormone binding	2/476	150/14779	0.956582	0.995877	0.927781	evm.TU.LG1.1111/evm.TU.LG10.701	2
MF	GO:0043177	organic acid binding	4/476	255/14779	0.966503	0.996036	0.92793	evm.TU.LG17.840/evm.TU.LG17.901/evm.TU.LG1.986/evm.TU.LG10.717	4
MF	GO:0072341	modified amino acid binding	1/476	106/14779	0.969279	0.996036	0.92793	evm.TU.LG18.352	1
MF	GO:0031490	chromatin DNA binding	1/476	122/14779	0.98188	0.996036	0.92793	evm.TU.LG10.703	1
MF	GO:0022853	active monoatomic ion transmembrane transporter activity	6/476	387/14779	0.986871	0.996036	0.92793	evm.TU.LG17.838/evm.TU.LG1.978/evm.TU.LG1.1037/evm.TU.LG18.274/evm.TU.LG10.678/evm.TU.LG10.700	6
MF	GO:0008013	beta-catenin binding	1/476	142/14779	0.990642	0.996036	0.92793	evm.TU.LG17.942	1
MF	GO:0051219	phosphoprotein binding	1/476	143/14779	0.990946	0.996036	0.92793	evm.TU.LG10.672	1
MF	GO:0005178	integrin binding	2/476	210/14779	0.992045	0.996036	0.92793	evm.TU.LG1.1069/evm.TU.LG1.1011	2
