# Supplementary material for: Genetic Differentiation and Selection Signatures Revealed by Two Successive Genomic Selection of Large Yellow Croaker Against Parasite Cryptocaryon irritans
Source: Evol Appl. 2025 Jun 20;18(6):e70120. doi: 10.1111/eva.70120 (PMC12181394; doi:10.1111/eva.70120)
Supplement: Supplementary file 10 — TABLE S3. Detailed information on KEGG pathways that all genes involved in the PSRs were classified into. [file EVA-18-e70120-s008.xlsx]

## Sheet: data.impute.slection.kegg.enric
ID	Description	GeneRatio	BgRatio	pvalue	p.adjust	qvalue	geneID	Count
ko03013	Nucleocytoplasmic transport	12/415	112/11658	0.000624691	0.190531	0.188722	evm.TU.LG17.860/evm.TU.LG17.861/evm.TU.LG17.929/evm.TU.LG17.928/evm.TU.LG17.862/evm.TU.LG17.863/evm.TU.LG1.881/evm.TU.LG1.1042/evm.TU.LG1.895/evm.TU.LG1.1004/evm.TU.LG1.1039/evm.TU.LG10.671	12
ko04341	Hedgehog signaling pathway - fly	6/415	35/11658	0.00132519	0.202091	0.200173	evm.TU.LG1.1002/evm.TU.LG1.1003/evm.TU.LG1.1103/evm.TU.LG1.1278/evm.TU.LG18.331/evm.TU.LG10.712	6
ko05207	Chemical carcinogenesis - receptor activation	13/415	147/11658	0.00225338	0.229094	0.226919	evm.TU.LG17.942/evm.TU.LG1.1043/evm.TU.LG1.1042/evm.TU.LG1.1103/evm.TU.LG1.878/evm.TU.LG1.1004/evm.TU.LG1.888/evm.TU.LG1.1203/evm.TU.LG1.1077/evm.TU.LG1.1039/evm.TU.LG1.877/evm.TU.LG1.1040/evm.TU.LG18.273	13
ko03037	Cilium and associated proteins [BR:ko03037]	24/415	375/11658	0.00401312	0.269202	0.266647	evm.TU.LG17.886/evm.TU.LG1.891/evm.TU.LG1.894/evm.TU.LG1.1236/evm.TU.LG1.996/evm.TU.LG1.1140/evm.TU.LG1.1237/evm.TU.LG1.892/evm.TU.LG1.938/evm.TU.LG1.1242/evm.TU.LG1.890/evm.TU.LG1.1168/evm.TU.LG1.1176/evm.TU.LG1.1204/evm.TU.LG1.1142/evm.TU.LG1.1169/evm.TU.LG1.893/evm.TU.LG1.1141/evm.TU.LG1.997/evm.TU.LG1.1177/evm.TU.LG18.303/evm.TU.LG18.362/evm.TU.LG18.363/evm.TU.LG10.669	24
ko01040	Biosynthesis of unsaturated fatty acids	5/415	31/11658	0.00441315	0.269202	0.266647	evm.TU.LG1.1100/evm.TU.LG1.986/evm.TU.LG1.1099/evm.TU.LG1.942/evm.TU.LG1.941	5
ko03060	Protein export	4/415	24/11658	0.00955548	0.453591	0.449286	evm.TU.LG17.910/evm.TU.LG17.909/evm.TU.LG1.984/evm.TU.LG1.1276	4
ko04111	Cell cycle - yeast	9/415	102/11658	0.0104103	0.453591	0.449286	evm.TU.LG17.864/evm.TU.LG17.854/evm.TU.LG1.1149/evm.TU.LG1.1148/evm.TU.LG1.878/evm.TU.LG1.1059/evm.TU.LG1.1060/evm.TU.LG1.1058/evm.TU.LG1.877	9
ko04810	Regulation of actin cytoskeleton	13/415	193/11658	0.0206041	0.785531	0.778076	evm.TU.LG17.828/evm.TU.LG17.829/evm.TU.LG1.980/evm.TU.LG1.981/evm.TU.LG1.1069/evm.TU.LG1.1043/evm.TU.LG1.920/evm.TU.LG1.919/evm.TU.LG1.888/evm.TU.LG1.1203/evm.TU.LG1.1040/evm.TU.LG18.364/evm.TU.LG10.696	13
ko04144	Endocytosis	19/415	332/11658	0.0284673	0.809399	0.801717	evm.TU.LG17.889/evm.TU.LG17.907/evm.TU.LG17.808/evm.TU.LG17.888/evm.TU.LG1.1199/evm.TU.LG1.1127/evm.TU.LG1.1002/evm.TU.LG1.1003/evm.TU.LG1.1046/evm.TU.LG1.1119/evm.TU.LG1.1094/evm.TU.LG1.1096/evm.TU.LG1.920/evm.TU.LG1.919/evm.TU.LG1.875/evm.TU.LG1.1095/evm.TU.LG1.1278/evm.TU.LG18.300/evm.TU.LG10.712	19
ko04520	Adherens junction	9/415	121/11658	0.0286534	0.809399	0.801717	evm.TU.LG17.855/evm.TU.LG17.857/evm.TU.LG17.858/evm.TU.LG1.1002/evm.TU.LG1.1003/evm.TU.LG1.1162/evm.TU.LG1.1076/evm.TU.LG1.1075/evm.TU.LG10.696	9
ko05014	Amyotrophic lateral sclerosis	21/415	382/11658	0.0322545	0.809399	0.801717	evm.TU.LG17.860/evm.TU.LG17.861/evm.TU.LG17.929/evm.TU.LG17.896/evm.TU.LG17.928/evm.TU.LG17.910/evm.TU.LG17.862/evm.TU.LG17.863/evm.TU.LG17.909/evm.TU.LG17.838/evm.TU.LG1.1050/evm.TU.LG1.925/evm.TU.LG1.881/evm.TU.LG1.1101/evm.TU.LG1.946/evm.TU.LG1.1017/evm.TU.LG1.1102/evm.TU.LG1.949/evm.TU.LG1.1110/evm.TU.LG10.700/evm.TU.LG10.671	21
ko00592	alpha-Linolenic acid metabolism	3/415	20/11658	0.0325585	0.809399	0.801717	evm.TU.LG1.986/evm.TU.LG1.942/evm.TU.LG1.941	3
ko04961	Endocrine and other factor-regulated calcium reabsorption	6/415	71/11658	0.040319	0.809399	0.801717	evm.TU.LG17.907/evm.TU.LG1.1094/evm.TU.LG1.1096/evm.TU.LG1.1103/evm.TU.LG1.1095/evm.TU.LG1.1077	6
ko05226	Gastric cancer	10/415	150/11658	0.0417488	0.809399	0.801717	evm.TU.LG17.855/evm.TU.LG1.1191/evm.TU.LG1.1043/evm.TU.LG1.1190/evm.TU.LG1.888/evm.TU.LG1.1203/evm.TU.LG1.1040/evm.TU.LG18.359/evm.TU.LG18.360/evm.TU.LG18.273	10
ko04141	Protein processing in endoplasmic reticulum	11/415	172/11658	0.0435439	0.809399	0.801717	evm.TU.LG17.941/evm.TU.LG17.896/evm.TU.LG17.910/evm.TU.LG17.940/evm.TU.LG17.909/evm.TU.LG17.824/evm.TU.LG1.977/evm.TU.LG1.1232/evm.TU.LG1.1102/evm.TU.LG1.1231/evm.TU.LG18.278	11
ko04113	Meiosis - yeast	6/415	74/11658	0.0477942	0.809399	0.801717	evm.TU.LG1.1103/evm.TU.LG1.878/evm.TU.LG1.1059/evm.TU.LG1.1060/evm.TU.LG1.1058/evm.TU.LG1.877	6
ko04371	Apelin signaling pathway	9/415	133/11658	0.0478955	0.809399	0.801717	evm.TU.LG17.855/evm.TU.LG1.991/evm.TU.LG1.1103/evm.TU.LG1.946/evm.TU.LG1.888/evm.TU.LG1.1077/evm.TU.LG1.949/evm.TU.LG18.273/evm.TU.LG10.696	9
ko04110	Cell cycle	11/415	175/11658	0.0482805	0.809399	0.801717	evm.TU.LG17.855/evm.TU.LG17.864/evm.TU.LG1.878/evm.TU.LG1.1076/evm.TU.LG1.1059/evm.TU.LG1.1060/evm.TU.LG1.1058/evm.TU.LG1.1075/evm.TU.LG1.877/evm.TU.LG18.267/evm.TU.LG18.268	11
ko03019	Messenger RNA biogenesis [BR:ko03019]	25/415	496/11658	0.0504216	0.809399	0.801717	evm.TU.LG17.860/evm.TU.LG17.861/evm.TU.LG17.900/evm.TU.LG17.929/evm.TU.LG17.896/evm.TU.LG17.928/evm.TU.LG17.862/evm.TU.LG17.863/evm.TU.LG1.1161/evm.TU.LG1.881/evm.TU.LG1.1103/evm.TU.LG1.895/evm.TU.LG1.1133/evm.TU.LG1.1152/evm.TU.LG1.1102/evm.TU.LG1.1279/evm.TU.LG18.392/evm.TU.LG18.391/evm.TU.LG10.723/evm.TU.LG10.683/evm.TU.LG10.721/evm.TU.LG10.726/evm.TU.LG10.682/evm.TU.LG10.695/evm.TU.LG10.671	25
ko04916	Melanogenesis	7/415	97/11658	0.0575128	0.817551	0.809792	evm.TU.LG1.1103/evm.TU.LG1.1076/evm.TU.LG1.1077/evm.TU.LG1.1075/evm.TU.LG18.359/evm.TU.LG18.360/evm.TU.LG18.353	7
ko00310	Lysine degradation	6/415	78/11658	0.0590119	0.817551	0.809792	evm.TU.LG17.899/evm.TU.LG17.898/evm.TU.LG17.819/evm.TU.LG17.820/evm.TU.LG1.1265/evm.TU.LG1.1084	6
ko04072	Phospholipase D signaling pathway	10/415	160/11658	0.0597712	0.817551	0.809792	evm.TU.LG17.907/evm.TU.LG1.1094/evm.TU.LG1.1096/evm.TU.LG1.991/evm.TU.LG1.1090/evm.TU.LG1.1095/evm.TU.LG1.888/evm.TU.LG1.1077/evm.TU.LG1.1143/evm.TU.LG18.364	10
ko00520	Amino sugar and nucleotide sugar metabolism	4/415	43/11658	0.0657367	0.817551	0.809792	evm.TU.LG1.1036/evm.TU.LG1.1034/evm.TU.LG1.908/evm.TU.LG1.909	4
ko04922	Glucagon signaling pathway	8/415	122/11658	0.0695598	0.817551	0.809792	evm.TU.LG1.925/evm.TU.LG1.1131/evm.TU.LG1.1132/evm.TU.LG1.1103/evm.TU.LG1.1111/evm.TU.LG1.1076/evm.TU.LG1.888/evm.TU.LG1.1075	8
ko04977	Vitamin digestion and absorption	3/415	27/11658	0.0697064	0.817551	0.809792	evm.TU.LG18.308/evm.TU.LG18.307/evm.TU.LG18.309	3
ko00071	Fatty acid degradation	4/415	45/11658	0.075173	0.817551	0.809792	evm.TU.LG1.986/evm.TU.LG1.1265/evm.TU.LG1.942/evm.TU.LG1.941	4
ko04350	TGF-beta signaling pathway	6/415	84/11658	0.0785469	0.817551	0.809792	evm.TU.LG17.855/evm.TU.LG1.1002/evm.TU.LG1.1003/evm.TU.LG1.1076/evm.TU.LG1.1075/evm.TU.LG18.273	6
ko04137	Mitophagy - animal	7/415	106/11658	0.0837569	0.817551	0.809792	evm.TU.LG17.896/evm.TU.LG1.1002/evm.TU.LG1.1003/evm.TU.LG1.951/evm.TU.LG1.946/evm.TU.LG1.1102/evm.TU.LG1.949	7
ko04935	Growth hormone synthesis, secretion and action	7/415	106/11658	0.0837569	0.817551	0.809792	evm.TU.LG1.1274/evm.TU.LG1.1273/evm.TU.LG1.1103/evm.TU.LG1.1076/evm.TU.LG1.888/evm.TU.LG1.1077/evm.TU.LG1.1075	7
ko04918	Thyroid hormone synthesis	5/415	66/11658	0.0854188	0.817551	0.809792	evm.TU.LG17.887/evm.TU.LG17.910/evm.TU.LG17.909/evm.TU.LG1.1103/evm.TU.LG1.1077	5
ko04361	Axon regeneration	7/415	107/11658	0.0870362	0.817551	0.809792	evm.TU.LG17.889/evm.TU.LG17.888/evm.TU.LG1.977/evm.TU.LG1.1103/evm.TU.LG1.1061/evm.TU.LG1.1077/evm.TU.LG18.273	7
ko04213	Longevity regulating pathway - multiple species	5/415	67/11658	0.0897613	0.817551	0.809792	evm.TU.LG1.1103/evm.TU.LG1.888/evm.TU.LG1.1077/evm.TU.LG18.338/evm.TU.LG18.273	5
ko04010	MAPK signaling pathway	14/415	265/11658	0.0914588	0.817551	0.809792	evm.TU.LG17.848/evm.TU.LG17.896/evm.TU.LG17.833/evm.TU.LG1.925/evm.TU.LG1.1043/evm.TU.LG1.977/evm.TU.LG1.1103/evm.TU.LG1.1061/evm.TU.LG1.1013/evm.TU.LG1.888/evm.TU.LG1.1203/evm.TU.LG1.1014/evm.TU.LG1.1040/evm.TU.LG18.364	14
ko00230	Purine metabolism	8/415	130/11658	0.0925001	0.817551	0.809792	evm.TU.LG17.923/evm.TU.LG1.1182/evm.TU.LG1.1210/evm.TU.LG1.1209/evm.TU.LG1.1077/evm.TU.LG18.332/evm.TU.LG18.275/evm.TU.LG10.714	8
ko04340	Hedgehog signaling pathway	4/415	49/11658	0.0959535	0.817551	0.809792	evm.TU.LG1.1002/evm.TU.LG1.1003/evm.TU.LG1.1103/evm.TU.LG18.331	4
ko04052	Cytokines and neuropeptides [BR:ko04052]	10/415	177/11658	0.100665	0.817551	0.809792	evm.TU.LG17.848/evm.TU.LG17.856/evm.TU.LG1.1165/evm.TU.LG1.1069/evm.TU.LG1.1091/evm.TU.LG1.1043/evm.TU.LG1.1092/evm.TU.LG1.1203/evm.TU.LG1.1040/evm.TU.LG18.364	10
ko05166	Human T-cell leukemia virus 1 infection	12/415	223/11658	0.101515	0.817551	0.809792	evm.TU.LG17.855/evm.TU.LG1.925/evm.TU.LG1.1103/evm.TU.LG1.895/evm.TU.LG1.1076/evm.TU.LG1.888/evm.TU.LG1.1049/evm.TU.LG1.1077/evm.TU.LG1.1075/evm.TU.LG18.267/evm.TU.LG18.392/evm.TU.LG18.268	12
ko05167	Kaposi sarcoma-associated herpesvirus infection	9/415	155/11658	0.101859	0.817551	0.809792	evm.TU.LG17.896/evm.TU.LG1.925/evm.TU.LG1.977/evm.TU.LG1.946/evm.TU.LG1.1076/evm.TU.LG1.888/evm.TU.LG1.1075/evm.TU.LG1.949/evm.TU.LG18.392	9
ko00534	Glycosaminoglycan biosynthesis - heparan sulfate / heparin	2/415	16/11658	0.109285	0.842375	0.83438	evm.TU.LG1.1238/evm.TU.LG1.1239	2
ko00710	Carbon fixation in photosynthetic organisms	3/415	33/11658	0.111574	0.842375	0.83438	evm.TU.LG1.907/evm.TU.LG10.698/evm.TU.LG10.699	3
ko05164	Influenza A	7/415	115/11658	0.115834	0.842375	0.83438	evm.TU.LG1.1042/evm.TU.LG1.895/evm.TU.LG1.1076/evm.TU.LG1.1004/evm.TU.LG1.888/evm.TU.LG1.1075/evm.TU.LG1.1039	7
ko00040	Pentose and glucuronate interconversions	2/415	17/11658	0.121055	0.842375	0.83438	evm.TU.LG1.908/evm.TU.LG1.909	2
ko00730	Thiamine metabolism	2/415	17/11658	0.121055	0.842375	0.83438	evm.TU.LG17.923/evm.TU.LG10.714	2
ko03400	DNA repair and recombination proteins [BR:ko03400]	15/415	302/11658	0.121523	0.842375	0.83438	evm.TU.LG17.941/evm.TU.LG17.940/evm.TU.LG1.928/evm.TU.LG1.1038/evm.TU.LG1.1144/evm.TU.LG1.1205/evm.TU.LG1.1041/evm.TU.LG1.929/evm.TU.LG1.1074/evm.TU.LG18.331/evm.TU.LG18.267/evm.TU.LG18.268/evm.TU.LG10.673/evm.TU.LG10.707/evm.TU.LG10.674	15
ko04919	Thyroid hormone signaling pathway	8/415	141/11658	0.1303	0.883147	0.874765	evm.TU.LG17.879/evm.TU.LG17.881_evm.TU.LG17.882/evm.TU.LG17.880/evm.TU.LG1.1103/evm.TU.LG1.1076/evm.TU.LG1.888/evm.TU.LG1.1143/evm.TU.LG1.1075	8
ko01524	Platinum drug resistance	5/415	76/11658	0.133712	0.886569	0.878155	evm.TU.LG1.1038/evm.TU.LG1.1041/evm.TU.LG1.888/evm.TU.LG18.267/evm.TU.LG18.268	5
ko05218	Melanoma	5/415	78/11658	0.144589	0.908238	0.899618	evm.TU.LG1.1043/evm.TU.LG1.888/evm.TU.LG1.1203/evm.TU.LG1.1040/evm.TU.LG18.364	5
ko04064	NF-kappa B signaling pathway	5/415	79/11658	0.150167	0.908238	0.899618	evm.TU.LG17.896/evm.TU.LG1.1069/evm.TU.LG1.1092/evm.TU.LG18.267/evm.TU.LG18.268	5
ko05100	Bacterial invasion of epithelial cells	6/415	101/11658	0.150845	0.908238	0.899618	evm.TU.LG17.907/evm.TU.LG1.1094/evm.TU.LG1.1096/evm.TU.LG1.920/evm.TU.LG1.919/evm.TU.LG1.1095	6
ko03320	PPAR signaling pathway	4/415	58/11658	0.151075	0.908238	0.899618	evm.TU.LG1.986/evm.TU.LG1.1081/evm.TU.LG1.942/evm.TU.LG1.941	4
ko05202	Transcriptional misregulation in cancer	8/415	147/11658	0.153816	0.908238	0.899618	evm.TU.LG17.887/evm.TU.LG1.1175/evm.TU.LG1.1174/evm.TU.LG1.1191/evm.TU.LG1.1190/evm.TU.LG1.1188/evm.TU.LG18.267/evm.TU.LG18.268	8
ko04540	Gap junction	4/415	59/11658	0.157825	0.908238	0.899618	evm.TU.LG1.1103/evm.TU.LG1.1077/evm.TU.LG1.1110/evm.TU.LG18.364	4
ko04720	Long-term potentiation	4/415	59/11658	0.157825	0.908238	0.899618	evm.TU.LG1.925/evm.TU.LG1.1103/evm.TU.LG1.1076/evm.TU.LG1.1075	4
ko05231	Choline metabolism in cancer	7/415	126/11658	0.162458	0.917586	0.908877	evm.TU.LG1.1263/evm.TU.LG1.1264/evm.TU.LG1.1090/evm.TU.LG1.888/evm.TU.LG1.1143/evm.TU.LG18.364/evm.TU.LG18.273	7
ko04066	HIF-1 signaling pathway	6/415	104/11658	0.16596	0.920321	0.911587	evm.TU.LG1.1076/evm.TU.LG1.888/evm.TU.LG1.1075/evm.TU.LG18.273/evm.TU.LG10.698/evm.TU.LG10.699	6
ko04310	Wnt signaling pathway	9/415	176/11658	0.176248	0.9398	0.93088	evm.TU.LG17.855/evm.TU.LG1.1240/evm.TU.LG1.925/evm.TU.LG1.1103/evm.TU.LG1.1076/evm.TU.LG1.1075/evm.TU.LG18.359/evm.TU.LG18.360/evm.TU.LG18.344	9
ko03420	Nucleotide excision repair	4/415	62/11658	0.178716	0.9398	0.93088	evm.TU.LG17.941/evm.TU.LG17.940/evm.TU.LG1.1038/evm.TU.LG1.1041	4
ko04962	Vasopressin-regulated water reabsorption	4/415	62/11658	0.178716	0.9398	0.93088	evm.TU.LG1.1103/evm.TU.LG1.1077/evm.TU.LG18.362/evm.TU.LG18.363	4
ko04380	Osteoclast differentiation	7/415	131/11658	0.186067	0.955374	0.946306	evm.TU.LG17.896/evm.TU.LG1.1274/evm.TU.LG1.925/evm.TU.LG1.1273/evm.TU.LG1.977/evm.TU.LG1.1268/evm.TU.LG1.888	7
ko04020	Calcium signaling pathway	11/415	229/11658	0.194048	0.955374	0.946306	evm.TU.LG17.848/evm.TU.LG17.815/evm.TU.LG1.925/evm.TU.LG1.1043/evm.TU.LG1.991/evm.TU.LG1.1103/evm.TU.LG1.1270/evm.TU.LG1.1203/evm.TU.LG1.1077/evm.TU.LG1.1040/evm.TU.LG18.364	11
ko00532	Glycosaminoglycan biosynthesis - chondroitin sulfate / dermatan sulfate	2/415	23/11658	0.196639	0.955374	0.946306	evm.TU.LG1.1238/evm.TU.LG1.1239	2
ko05032	Morphine addiction	5/415	87/11658	0.197797	0.955374	0.946306	evm.TU.LG1.1103/evm.TU.LG1.1278/evm.TU.LG1.1077/evm.TU.LG18.332/evm.TU.LG10.712	5
ko00240	Pyrimidine metabolism	4/415	65/11658	0.200472	0.955374	0.946306	evm.TU.LG1.1182/evm.TU.LG1.1181/evm.TU.LG1.1210/evm.TU.LG1.1209	4
ko05221	Acute myeloid leukemia	4/415	65/11658	0.200472	0.955374	0.946306	evm.TU.LG1.1191/evm.TU.LG1.1190/evm.TU.LG1.888/evm.TU.LG18.273	4
ko04666	Fc gamma R-mediated phagocytosis	6/415	112/11658	0.209134	0.957674	0.948585	evm.TU.LG1.991/evm.TU.LG1.1090/evm.TU.LG1.920/evm.TU.LG1.919/evm.TU.LG1.888/evm.TU.LG18.273	6
ko04260	Cardiac muscle contraction	5/415	89/11658	0.210446	0.957674	0.948585	evm.TU.LG17.838/evm.TU.LG1.1013/evm.TU.LG1.1014/evm.TU.LG10.700/evm.TU.LG10.696	5
ko05163	Human cytomegalovirus infection	9/415	185/11658	0.214132	0.957674	0.948585	evm.TU.LG17.896/evm.TU.LG1.1069/evm.TU.LG1.925/evm.TU.LG1.1103/evm.TU.LG1.1270/evm.TU.LG1.888/evm.TU.LG1.1077/evm.TU.LG1.1143/evm.TU.LG18.273	9
ko04210	Apoptosis	6/415	114/11658	0.220504	0.957674	0.948585	evm.TU.LG17.896/evm.TU.LG1.888/evm.TU.LG18.356/evm.TU.LG18.357/evm.TU.LG18.267/evm.TU.LG18.268	6
ko04114	Oocyte meiosis	6/415	115/11658	0.226266	0.957674	0.948585	evm.TU.LG1.925/evm.TU.LG1.1103/evm.TU.LG1.1059/evm.TU.LG1.1060/evm.TU.LG1.1058/evm.TU.LG1.1077	6
ko04120	Ubiquitin mediated proteolysis	8/415	164/11658	0.230036	0.957674	0.948585	evm.TU.LG17.918/evm.TU.LG1.989/evm.TU.LG1.1002/evm.TU.LG1.1003/evm.TU.LG18.331/evm.TU.LG18.315/evm.TU.LG18.318/evm.TU.LG10.680	8
ko03440	Homologous recombination	3/415	47/11658	0.233893	0.957674	0.948585	evm.TU.LG18.267/evm.TU.LG18.268/evm.TU.LG10.707	3
ko03110	Chaperones and folding catalysts [BR:ko03110]	9/415	190/11658	0.236467	0.957674	0.948585	evm.TU.LG17.910/evm.TU.LG17.909/evm.TU.LG1.891/evm.TU.LG1.1290/evm.TU.LG1.1294/evm.TU.LG1.890/evm.TU.LG18.356/evm.TU.LG18.357/evm.TU.LG18.338	9
ko04013	MAPK signaling pathway - fly	5/415	93/11658	0.23648	0.957674	0.948585	evm.TU.LG1.945/evm.TU.LG1.977/evm.TU.LG1.895/evm.TU.LG1.944/evm.TU.LG1.948	5
ko04721	Synaptic vesicle cycle	5/415	94/11658	0.243126	0.957674	0.948585	evm.TU.LG17.907/evm.TU.LG1.1094/evm.TU.LG1.1096/evm.TU.LG1.1033/evm.TU.LG1.1095	5
ko00010	Glycolysis / Gluconeogenesis	4/415	71/11658	0.246083	0.957674	0.948585	evm.TU.LG1.1131/evm.TU.LG1.1132/evm.TU.LG10.698/evm.TU.LG10.699	4
ko04214	Apoptosis - fly	3/415	49/11658	0.25307	0.957674	0.948585	evm.TU.LG1.977/evm.TU.LG18.267/evm.TU.LG18.268	3
ko04923	Regulation of lipolysis in adipocytes	3/415	49/11658	0.25307	0.957674	0.948585	evm.TU.LG1.1103/evm.TU.LG1.888/evm.TU.LG1.1077	3
ko04040	Ion channels [BR:ko04040]	9/415	194/11658	0.25491	0.957674	0.948585	evm.TU.LG17.815/evm.TU.LG1.1140/evm.TU.LG1.1013/evm.TU.LG1.1142/evm.TU.LG1.1141/evm.TU.LG1.1014/evm.TU.LG18.295/evm.TU.LG18.296/evm.TU.LG10.685	9
ko03410	Base excision repair	3/415	50/11658	0.262743	0.957674	0.948585	evm.TU.LG1.983/evm.TU.LG1.1144/evm.TU.LG1.1205	3
ko00500	Starch and sucrose metabolism	2/415	28/11658	0.262962	0.957674	0.948585	evm.TU.LG1.908/evm.TU.LG1.909	2
ko05135	Yersinia infection	7/415	146/11658	0.264141	0.957674	0.948585	evm.TU.LG17.896/evm.TU.LG1.977/evm.TU.LG1.976/evm.TU.LG1.920/evm.TU.LG1.919/evm.TU.LG1.875/evm.TU.LG1.888	7
ko05224	Breast cancer	7/415	146/11658	0.264141	0.957674	0.948585	evm.TU.LG1.1043/evm.TU.LG1.888/evm.TU.LG1.1203/evm.TU.LG1.1040/evm.TU.LG18.359/evm.TU.LG18.360/evm.TU.LG18.273	7
ko04621	NOD-like receptor signaling pathway	6/415	122/11658	0.267847	0.957674	0.948585	evm.TU.LG17.801/evm.TU.LG17.896/evm.TU.LG1.946/evm.TU.LG1.976/evm.TU.LG1.1246/evm.TU.LG1.949	6
ko05170	Human immunodeficiency virus 1 infection	8/415	173/11658	0.274975	0.957674	0.948585	evm.TU.LG17.896/evm.TU.LG1.925/evm.TU.LG1.977/evm.TU.LG1.888/evm.TU.LG18.267/evm.TU.LG18.268/evm.TU.LG18.318/evm.TU.LG18.273	8
ko00052	Galactose metabolism	2/415	29/11658	0.276312	0.957674	0.948585	evm.TU.LG1.908/evm.TU.LG1.909	2
ko04913	Ovarian steroidogenesis	2/415	29/11658	0.276312	0.957674	0.948585	evm.TU.LG1.1103/evm.TU.LG1.1077	2
ko04964	Proximal tubule bicarbonate reclamation	2/415	29/11658	0.276312	0.957674	0.948585	evm.TU.LG1.907/evm.TU.LG1.1112	2
ko05150	Staphylococcus aureus infection	2/415	29/11658	0.276312	0.957674	0.948585	evm.TU.LG1.1197/evm.TU.LG1.1194	2
ko03082	ATP-dependent chromatin remodeling	5/415	101/11658	0.290868	0.978814	0.969524	evm.TU.LG1.1006/evm.TU.LG1.940/evm.TU.LG1.1007/evm.TU.LG18.320/evm.TU.LG18.319	5
ko04148	Efferocytosis	7/415	151/11658	0.292017	0.978814	0.969524	evm.TU.LG17.876/evm.TU.LG17.875/evm.TU.LG1.991/evm.TU.LG1.1061/evm.TU.LG1.1246/evm.TU.LG18.374/evm.TU.LG18.378	7
ko04814	Motor proteins	11/415	254/11658	0.295552	0.978814	0.969524	evm.TU.LG17.831/evm.TU.LG1.980/evm.TU.LG1.981/evm.TU.LG1.932/evm.TU.LG1.934/evm.TU.LG1.933/evm.TU.LG1.1110/evm.TU.LG18.362/evm.TU.LG18.363/evm.TU.LG18.272/evm.TU.LG10.696	11
ko04211	Longevity regulating pathway	5/415	102/11658	0.29783	0.978814	0.969524	evm.TU.LG1.1103/evm.TU.LG1.888/evm.TU.LG1.1077/evm.TU.LG1.1143/evm.TU.LG18.273	5
ko04370	VEGF signaling pathway	3/415	54/11658	0.301811	0.978814	0.969524	evm.TU.LG1.925/evm.TU.LG1.991/evm.TU.LG1.888	3
ko00460	Cyanoamino acid metabolism	1/415	10/11658	0.304144	0.978814	0.969524	evm.TU.LG17.810	1
ko00564	Glycerophospholipid metabolism	6/415	128/11658	0.304876	0.978814	0.969524	evm.TU.LG17.809/evm.TU.LG1.1053/evm.TU.LG1.1166/evm.TU.LG1.1090/evm.TU.LG1.1051/evm.TU.LG1.1052	6
ko04927	Cortisol synthesis and secretion	3/415	55/11658	0.311636	0.986317	0.976956	evm.TU.LG17.815/evm.TU.LG1.1103/evm.TU.LG1.1077	3
ko00062	Fatty acid elongation	2/415	32/11658	0.316216	0.986317	0.976956	evm.TU.LG1.1100/evm.TU.LG1.1099	2
ko04979	Cholesterol metabolism	3/415	56/11658	0.321469	0.986317	0.976956	evm.TU.LG1.1010/evm.TU.LG1.1009/evm.TU.LG1.1284	3
ko05131	Shigellosis	10/415	234/11658	0.32253	0.986317	0.976956	evm.TU.LG17.896/evm.TU.LG1.946/evm.TU.LG1.920/evm.TU.LG1.919/evm.TU.LG1.888/evm.TU.LG1.949/evm.TU.LG18.267/evm.TU.LG18.268/evm.TU.LG18.273/evm.TU.LG10.696	10
ko03051	Proteasome [BR:ko03051]	4/415	81/11658	0.326047	0.986317	0.976956	evm.TU.LG17.941/evm.TU.LG17.940/evm.TU.LG1.1017/evm.TU.LG10.676	4
ko03009	Ribosome biogenesis [BR:ko03009]	10/415	235/11658	0.327225	0.986317	0.976956	evm.TU.LG17.877/evm.TU.LG17.817/evm.TU.LG1.962/evm.TU.LG1.884/evm.TU.LG1.963/evm.TU.LG1.895/evm.TU.LG1.952/evm.TU.LG1.1102/evm.TU.LG1.1215/evm.TU.LG10.672	10
ko05414	Dilated cardiomyopathy	5/415	107/11658	0.33299	0.986317	0.976956	evm.TU.LG1.1103/evm.TU.LG1.1013/evm.TU.LG1.1077/evm.TU.LG1.1014/evm.TU.LG10.696	5
ko04031	GTP-binding proteins [BR:ko04031]	6/415	133/11658	0.336393	0.986317	0.976956	evm.TU.LG17.876/evm.TU.LG17.875/evm.TU.LG17.886/evm.TU.LG1.1218/evm.TU.LG10.715/evm.TU.LG10.702	6
ko04146	Peroxisome	4/415	83/11658	0.342325	0.986317	0.976956	evm.TU.LG1.986/evm.TU.LG1.942/evm.TU.LG1.941/evm.TU.LG1.1250	4
ko04668	TNF signaling pathway	5/415	109/11658	0.34717	0.986317	0.976956	evm.TU.LG17.896/evm.TU.LG1.1274/evm.TU.LG1.1273/evm.TU.LG1.977/evm.TU.LG1.888	5
ko04915	Estrogen signaling pathway	5/415	111/11658	0.361385	0.986317	0.976956	evm.TU.LG1.1197/evm.TU.LG1.1103/evm.TU.LG1.1194/evm.TU.LG1.888/evm.TU.LG1.1077	5
ko05022	Pathways of neurodegeneration - multiple diseases	18/415	457/11658	0.363111	0.986317	0.976956	evm.TU.LG17.896/evm.TU.LG17.910/evm.TU.LG17.909/evm.TU.LG17.838/evm.TU.LG1.1050/evm.TU.LG1.925/evm.TU.LG1.1101/evm.TU.LG1.977/evm.TU.LG1.946/evm.TU.LG1.1017/evm.TU.LG1.1102/evm.TU.LG1.949/evm.TU.LG1.1279/evm.TU.LG1.1110/evm.TU.LG18.359/evm.TU.LG18.352/evm.TU.LG18.360/evm.TU.LG10.700	18
ko05130	Pathogenic Escherichia coli infection	8/415	191/11658	0.370533	0.986317	0.976956	evm.TU.LG17.831/evm.TU.LG17.896/evm.TU.LG1.980/evm.TU.LG1.981/evm.TU.LG1.920/evm.TU.LG1.919/evm.TU.LG1.875/evm.TU.LG1.1110	8
ko04924	Renin secretion	3/415	61/11658	0.370539	0.986317	0.976956	evm.TU.LG17.815/evm.TU.LG1.925/evm.TU.LG1.1103	3
ko04062	Chemokine signaling pathway	6/415	139/11658	0.374652	0.986317	0.976956	evm.TU.LG1.1069/evm.TU.LG1.1103/evm.TU.LG1.888/evm.TU.LG1.1278/evm.TU.LG1.1077/evm.TU.LG10.712	6
ko04068	FoxO signaling pathway	6/415	139/11658	0.374652	0.986317	0.976956	evm.TU.LG17.855/evm.TU.LG1.1076/evm.TU.LG1.888/evm.TU.LG1.1075/evm.TU.LG18.267/evm.TU.LG18.268	6
ko01522	Endocrine resistance	4/415	87/11658	0.374917	0.986317	0.976956	evm.TU.LG1.1103/evm.TU.LG1.888/evm.TU.LG1.1077/evm.TU.LG18.273	4
ko05412	Arrhythmogenic right ventricular cardiomyopathy	4/415	87/11658	0.374917	0.986317	0.976956	evm.TU.LG1.1191/evm.TU.LG1.1190/evm.TU.LG1.1013/evm.TU.LG1.1014	4
ko00604	Glycosphingolipid biosynthesis - ganglio series	1/415	13/11658	0.375908	0.986317	0.976956	evm.TU.LG18.274	1
ko04014	Ras signaling pathway	8/415	192/11658	0.375963	0.986317	0.976956	evm.TU.LG1.1055/evm.TU.LG1.1043/evm.TU.LG1.1103/evm.TU.LG1.1260/evm.TU.LG1.888/evm.TU.LG1.1203/evm.TU.LG1.1040/evm.TU.LG18.364	8
ko05200	Pathways in cancer	18/415	462/11658	0.380661	0.986317	0.976956	evm.TU.LG17.855/evm.TU.LG17.887/evm.TU.LG17.896/evm.TU.LG1.1069/evm.TU.LG1.1191/evm.TU.LG1.1043/evm.TU.LG1.1190/evm.TU.LG1.1103/evm.TU.LG1.1076/evm.TU.LG1.1270/evm.TU.LG1.888/evm.TU.LG1.1203/evm.TU.LG1.1077/evm.TU.LG1.1075/evm.TU.LG1.1040/evm.TU.LG18.359/evm.TU.LG18.360/evm.TU.LG18.273	18
ko00770	Pantothenate and CoA biosynthesis	1/415	14/11658	0.398149	0.986317	0.976956	evm.TU.LG18.367	1
ko03450	Non-homologous end-joining	1/415	14/11658	0.398149	0.986317	0.976956	evm.TU.LG1.1205	1
ko01004	Lipid biosynthesis proteins [BR:ko01004]	4/415	90/11658	0.399282	0.986317	0.976956	evm.TU.LG17.809/evm.TU.LG1.1100/evm.TU.LG1.1099/evm.TU.LG1.1081	4
ko04030	G protein-coupled receptors [BR:ko04030]	8/415	198/11658	0.408623	0.986317	0.976956	evm.TU.LG1.1136/evm.TU.LG1.1111/evm.TU.LG1.1270/evm.TU.LG1.1088/evm.TU.LG18.359/evm.TU.LG18.360/evm.TU.LG18.374/evm.TU.LG18.378	8
ko04931	Insulin resistance	5/415	118/11658	0.411138	0.986317	0.976956	evm.TU.LG1.1185/evm.TU.LG1.1183/evm.TU.LG1.888/evm.TU.LG1.1081/evm.TU.LG18.273	5
ko00380	Tryptophan metabolism	2/415	40/11658	0.419255	0.986317	0.976956	evm.TU.LG1.1265/evm.TU.LG1.988	2
ko04976	Bile secretion	2/415	40/11658	0.419255	0.986317	0.976956	evm.TU.LG1.1103/evm.TU.LG1.1077	2
ko04091	Lectins [BR:ko04091]	3/415	67/11658	0.42847	0.986317	0.976956	evm.TU.LG1.1140/evm.TU.LG1.1142/evm.TU.LG1.1141	3
ko05208	Chemical carcinogenesis - reactive oxygen species	8/415	204/11658	0.441252	0.986317	0.976956	evm.TU.LG17.838/evm.TU.LG1.1050/evm.TU.LG1.1101/evm.TU.LG1.977/evm.TU.LG1.888/evm.TU.LG1.1207/evm.TU.LG18.352/evm.TU.LG10.700	8
ko04061	Viral protein interaction with cytokine and cytokine receptor	2/415	42/11658	0.443824	0.986317	0.976956	evm.TU.LG1.1069/evm.TU.LG1.1092	2
ko04624	Toll and Imd signaling pathway	2/415	42/11658	0.443824	0.986317	0.976956	evm.TU.LG1.972/evm.TU.LG1.977	2
ko04975	Fat digestion and absorption	2/415	42/11658	0.443824	0.986317	0.976956	evm.TU.LG1.1090/evm.TU.LG1.1081	2
ko03032	DNA replication proteins [BR:ko03032]	5/415	124/11658	0.45335	0.986317	0.976956	evm.TU.LG1.983/evm.TU.LG1.878/evm.TU.LG1.877/evm.TU.LG18.267/evm.TU.LG18.268	5
ko00680	Methane metabolism	2/415	43/11658	0.455891	0.986317	0.976956	evm.TU.LG1.1131/evm.TU.LG1.1132	2
ko01521	EGFR tyrosine kinase inhibitor resistance	3/415	70/11658	0.45674	0.986317	0.976956	evm.TU.LG1.888/evm.TU.LG18.364/evm.TU.LG18.273	3
ko04115	p53 signaling pathway	3/415	70/11658	0.45674	0.986317	0.976956	evm.TU.LG1.1143/evm.TU.LG18.267/evm.TU.LG18.268	3
ko05132	Salmonella infection	10/415	262/11658	0.456753	0.986317	0.976956	evm.TU.LG17.896/evm.TU.LG1.977/evm.TU.LG1.976/evm.TU.LG1.920/evm.TU.LG1.919/evm.TU.LG1.888/evm.TU.LG1.1110/evm.TU.LG18.362/evm.TU.LG18.363/evm.TU.LG10.696	10
ko04270	Vascular smooth muscle contraction	4/415	98/11658	0.463234	0.986317	0.976956	evm.TU.LG1.980/evm.TU.LG1.981/evm.TU.LG1.1103/evm.TU.LG1.1077	4
ko04261	Adrenergic signaling in cardiomyocytes	7/415	181/11658	0.466293	0.986317	0.976956	evm.TU.LG1.1103/evm.TU.LG1.1013/evm.TU.LG1.888/evm.TU.LG1.1077/evm.TU.LG1.1014/evm.TU.LG18.296/evm.TU.LG10.696	7
ko05417	Lipid and atherosclerosis	7/415	181/11658	0.466293	0.986317	0.976956	evm.TU.LG17.896/evm.TU.LG17.910/evm.TU.LG17.909/evm.TU.LG1.925/evm.TU.LG1.977/evm.TU.LG1.888/evm.TU.LG10.679	7
ko00535	Proteoglycans [BR:ko00535]	3/415	72/11658	0.475257	0.986317	0.976956	evm.TU.LG1.1059/evm.TU.LG1.1060/evm.TU.LG1.1058	3
ko04971	Gastric acid secretion	3/415	72/11658	0.475257	0.986317	0.976956	evm.TU.LG1.1103/evm.TU.LG1.1077/evm.TU.LG10.685	3
ko03029	Mitochondrial biogenesis [BR:ko03029]	14/415	380/11658	0.486651	0.986317	0.976956	evm.TU.LG17.825/evm.TU.LG1.1002/evm.TU.LG1.1003/evm.TU.LG1.939/evm.TU.LG1.1214/evm.TU.LG1.983/evm.TU.LG1.951/evm.TU.LG1.946/evm.TU.LG1.1076/evm.TU.LG1.1075/evm.TU.LG1.949/evm.TU.LG1.1279/evm.TU.LG18.302/evm.TU.LG10.717	14
ko04714	Thermogenesis	9/415	243/11658	0.499962	0.986317	0.976956	evm.TU.LG17.838/evm.TU.LG1.1050/evm.TU.LG1.939/evm.TU.LG1.1101/evm.TU.LG1.1103/evm.TU.LG1.1077/evm.TU.LG1.1143/evm.TU.LG18.273/evm.TU.LG10.700	9
ko03250	Viral life cycle - HIV-1	3/415	75/11658	0.502471	0.986317	0.976956	evm.TU.LG1.895/evm.TU.LG1.1076/evm.TU.LG1.1075	3
ko04530	Tight junction	7/415	188/11658	0.506312	0.986317	0.976956	evm.TU.LG1.980/evm.TU.LG1.981/evm.TU.LG1.977/evm.TU.LG1.1103/evm.TU.LG1.920/evm.TU.LG1.919/evm.TU.LG10.696	7
ko04990	Domain-containing proteins not elsewhere classified [BR:ko04990]	8/415	217/11658	0.510843	0.986317	0.976956	evm.TU.LG17.844/evm.TU.LG1.956/evm.TU.LG1.932/evm.TU.LG1.955/evm.TU.LG1.954/evm.TU.LG1.934/evm.TU.LG1.933/evm.TU.LG1.1188	8
ko05211	Renal cell carcinoma	3/415	76/11658	0.511382	0.986317	0.976956	evm.TU.LG1.1076/evm.TU.LG1.888/evm.TU.LG1.1075	3
ko02044	Secretion system [BR:ko02044]	1/415	20/11658	0.515937	0.986317	0.976956	evm.TU.LG1.984	1
ko04015	Rap1 signaling pathway	8/415	218/11658	0.516093	0.986317	0.976956	evm.TU.LG17.857/evm.TU.LG17.858/evm.TU.LG1.1043/evm.TU.LG1.888/evm.TU.LG1.1203/evm.TU.LG1.1077/evm.TU.LG1.1040/evm.TU.LG18.364	8
ko03083	Polycomb repressive complex	3/415	77/11658	0.520207	0.986317	0.976956	evm.TU.LG17.814/evm.TU.LG1.1076/evm.TU.LG1.1075	3
ko00260	Glycine, serine and threonine metabolism	2/415	49/11658	0.524962	0.986317	0.976956	evm.TU.LG1.1131/evm.TU.LG1.1132	2
ko00760	Nicotinate and nicotinamide metabolism	2/415	49/11658	0.524962	0.986317	0.976956	evm.TU.LG1.1210/evm.TU.LG1.1209	2
ko04216	Ferroptosis	2/415	49/11658	0.524962	0.986317	0.976956	evm.TU.LG1.946/evm.TU.LG1.949	2
ko05230	Central carbon metabolism in cancer	3/415	78/11658	0.528946	0.986317	0.976956	evm.TU.LG1.1131/evm.TU.LG1.1132/evm.TU.LG1.888	3
ko00950	Isoquinoline alkaloid biosynthesis	1/415	21/11658	0.533199	0.986317	0.976956	evm.TU.LG18.353	1
ko04934	Cushing syndrome	5/415	136/11658	0.534865	0.986317	0.976956	evm.TU.LG17.815/evm.TU.LG1.1103/evm.TU.LG1.1077/evm.TU.LG18.359/evm.TU.LG18.360	5
ko00565	Ether lipid metabolism	2/415	50/11658	0.535888	0.986317	0.976956	evm.TU.LG1.1090/evm.TU.LG18.324	2
ko04150	mTOR signaling pathway	6/415	165/11658	0.537414	0.986317	0.976956	evm.TU.LG1.888/evm.TU.LG1.1143/evm.TU.LG18.359/evm.TU.LG18.360/evm.TU.LG18.345/evm.TU.LG18.273	6
ko04925	Aldosterone synthesis and secretion	4/415	108/11658	0.539473	0.986317	0.976956	evm.TU.LG17.815/evm.TU.LG1.1103/evm.TU.LG1.1077/evm.TU.LG18.332	4
ko04750	Inflammatory mediator regulation of TRP channels	3/415	80/11658	0.546154	0.986317	0.976956	evm.TU.LG1.1103/evm.TU.LG1.1077/evm.TU.LG18.378	3
ko00983	Drug metabolism - other enzymes	2/415	51/11658	0.54664	0.986317	0.976956	evm.TU.LG1.1181/evm.TU.LG18.275	2
ko05215	Prostate cancer	4/415	109/11658	0.546799	0.986317	0.976956	evm.TU.LG1.1076/evm.TU.LG1.888/evm.TU.LG1.1075/evm.TU.LG18.364	4
ko00430	Taurine and hypotaurine metabolism	1/415	22/11658	0.549846	0.986317	0.976956	evm.TU.LG17.810	1
ko05020	Prion disease	10/415	282/11658	0.550803	0.986317	0.976956	evm.TU.LG17.910/evm.TU.LG17.909/evm.TU.LG17.838/evm.TU.LG1.1050/evm.TU.LG1.925/evm.TU.LG1.1101/evm.TU.LG1.1103/evm.TU.LG1.1017/evm.TU.LG1.1110/evm.TU.LG10.700	10
ko04936	Alcoholic liver disease	4/415	110/11658	0.554064	0.986317	0.976956	evm.TU.LG1.986/evm.TU.LG1.977/evm.TU.LG1.888/evm.TU.LG18.352	4
ko04550	Signaling pathways regulating pluripotency of stem cells	5/415	139/11658	0.554394	0.986317	0.976956	evm.TU.LG17.855/evm.TU.LG17.942/evm.TU.LG1.888/evm.TU.LG18.359/evm.TU.LG18.360	5
ko04912	GnRH signaling pathway	3/415	81/11658	0.55462	0.986317	0.976956	evm.TU.LG1.977/evm.TU.LG1.1103/evm.TU.LG1.1077	3
ko05110	Vibrio cholerae infection	2/415	52/11658	0.557217	0.986317	0.976956	evm.TU.LG1.1103/evm.TU.LG1.1077	2
ko05010	Alzheimer disease	13/415	370/11658	0.559923	0.986317	0.976956	evm.TU.LG17.896/evm.TU.LG17.838/evm.TU.LG1.1050/evm.TU.LG1.925/evm.TU.LG1.1101/evm.TU.LG1.977/evm.TU.LG1.1017/evm.TU.LG1.888/evm.TU.LG1.1110/evm.TU.LG18.359/evm.TU.LG18.352/evm.TU.LG18.360/evm.TU.LG10.700	13
ko03008	Ribosome biogenesis in eukaryotes	3/415	82/11658	0.562991	0.986317	0.976956	evm.TU.LG17.817/evm.TU.LG1.895/evm.TU.LG10.672	3
ko04012	ErbB signaling pathway	3/415	82/11658	0.562991	0.986317	0.976956	evm.TU.LG1.977/evm.TU.LG1.888/evm.TU.LG18.273	3
ko05340	Primary immunodeficiency	1/415	23/11658	0.5659	0.986317	0.976956	evm.TU.LG17.815	1
ko04152	AMPK signaling pathway	5/415	141/11658	0.567187	0.986317	0.976956	evm.TU.LG17.876/evm.TU.LG17.875/evm.TU.LG1.888/evm.TU.LG1.1143/evm.TU.LG18.273	5
ko04740	Olfactory transduction	2/415	53/11658	0.567618	0.986317	0.976956	evm.TU.LG1.1103/evm.TU.LG18.332	2
ko04024	cAMP signaling pathway	7/415	200/11658	0.572325	0.986317	0.976956	evm.TU.LG17.815/evm.TU.LG1.986/evm.TU.LG1.1103/evm.TU.LG1.1076/evm.TU.LG1.888/evm.TU.LG1.1077/evm.TU.LG1.1075	7
ko04140	Autophagy - animal	7/415	200/11658	0.572325	0.986317	0.976956	evm.TU.LG1.1103/evm.TU.LG1.946/evm.TU.LG1.888/evm.TU.LG1.1143/evm.TU.LG1.949/evm.TU.LG18.271/evm.TU.LG18.273	7
ko04060	Cytokine-cytokine receptor interaction	5/415	142/11658	0.573514	0.986317	0.976956	evm.TU.LG17.856/evm.TU.LG1.1069/evm.TU.LG1.1091/evm.TU.LG1.1092/evm.TU.LG18.377	5
ko04921	Oxytocin signaling pathway	5/415	143/11658	0.579792	0.986317	0.976956	evm.TU.LG1.925/evm.TU.LG1.1103/evm.TU.LG1.1013/evm.TU.LG1.1077/evm.TU.LG1.1014	5
ko00515	Mannose type O-glycan biosynthesis	1/415	24/11658	0.581384	0.986317	0.976956	evm.TU.LG1.965	1
ko04218	Cellular senescence	6/415	173/11658	0.584043	0.986317	0.976956	evm.TU.LG1.925/evm.TU.LG1.888/evm.TU.LG1.1143/evm.TU.LG18.267/evm.TU.LG18.268/evm.TU.LG18.391	6
ko00330	Arginine and proline metabolism	2/415	55/11658	0.587887	0.986317	0.976956	evm.TU.LG17.840/evm.TU.LG1.1171	2
ko04612	Antigen processing and presentation	2/415	55/11658	0.587887	0.986317	0.976956	evm.TU.LG17.910/evm.TU.LG17.909	2
ko04611	Platelet activation	4/415	116/11658	0.596307	0.986317	0.976956	evm.TU.LG17.815/evm.TU.LG1.1103/evm.TU.LG1.888/evm.TU.LG1.1077	4
ko00280	Valine, leucine and isoleucine degradation	2/415	56/11658	0.597754	0.986317	0.976956	evm.TU.LG1.942/evm.TU.LG1.941	2
ko05217	Basal cell carcinoma	2/415	56/11658	0.597754	0.986317	0.976956	evm.TU.LG18.359/evm.TU.LG18.360	2
ko05225	Hepatocellular carcinoma	6/415	176/11658	0.6009	0.986317	0.976956	evm.TU.LG17.855/evm.TU.LG1.940/evm.TU.LG1.888/evm.TU.LG18.359/evm.TU.LG18.360/evm.TU.LG18.273	6
ko05235	PD-L1 expression and PD-1 checkpoint pathway in cancer	3/415	87/11658	0.603379	0.986317	0.976956	evm.TU.LG1.925/evm.TU.LG1.888/evm.TU.LG18.273	3
ko05152	Tuberculosis	5/415	147/11658	0.604402	0.986317	0.976956	evm.TU.LG1.925/evm.TU.LG1.991/evm.TU.LG1.1076/evm.TU.LG1.888/evm.TU.LG1.1075	5
ko05012	Parkinson disease	9/415	265/11658	0.605217	0.986317	0.976956	evm.TU.LG17.910/evm.TU.LG17.909/evm.TU.LG17.838/evm.TU.LG1.1050/evm.TU.LG1.1101/evm.TU.LG1.1103/evm.TU.LG1.1017/evm.TU.LG1.1110/evm.TU.LG10.700	9
ko05212	Pancreatic cancer	3/415	88/11658	0.611156	0.986317	0.976956	evm.TU.LG17.855/evm.TU.LG1.888/evm.TU.LG18.273	3
ko04724	Glutamatergic synapse	3/415	89/11658	0.618829	0.986317	0.976956	evm.TU.LG1.925/evm.TU.LG1.1103/evm.TU.LG1.1077	3
ko04914	Progesterone-mediated oocyte maturation	3/415	89/11658	0.618829	0.986317	0.976956	evm.TU.LG1.1103/evm.TU.LG1.888/evm.TU.LG1.1077	3
ko04664	Fc epsilon RI signaling pathway	2/415	59/11658	0.626287	0.986317	0.976956	evm.TU.LG1.977/evm.TU.LG1.888	2
ko04142	Lysosome	5/415	153/11658	0.63973	0.986317	0.976956	evm.TU.LG1.1137/evm.TU.LG1.1268/evm.TU.LG1.1164/evm.TU.LG18.356/evm.TU.LG18.357	5
ko05161	Hepatitis B	5/415	153/11658	0.63973	0.986317	0.976956	evm.TU.LG17.855/evm.TU.LG1.977/evm.TU.LG1.1076/evm.TU.LG1.888/evm.TU.LG1.1075	5
ko04920	Adipocytokine signaling pathway	2/415	61/11658	0.644423	0.986317	0.976956	evm.TU.LG17.896/evm.TU.LG1.888	2
ko04392	Hippo signaling pathway - multiple species	1/415	29/11658	0.650918	0.986317	0.976956	evm.TU.LG10.716	1
ko05216	Thyroid cancer	1/415	29/11658	0.650918	0.986317	0.976956	evm.TU.LG17.887	1
ko04932	Non-alcoholic fatty liver disease	5/415	155/11658	0.651064	0.986317	0.976956	evm.TU.LG17.896/evm.TU.LG17.838/evm.TU.LG1.1101/evm.TU.LG1.888/evm.TU.LG10.700	5
ko01002	Peptidases and inhibitors [BR:ko01002]	15/415	454/11658	0.654837	0.986317	0.976956	evm.TU.LG17.916/evm.TU.LG17.810/evm.TU.LG1.1290/evm.TU.LG1.873/evm.TU.LG1.1294/evm.TU.LG1.1066/evm.TU.LG1.1088/evm.TU.LG1.896/evm.TU.LG1.898/evm.TU.LG1.897/evm.TU.LG1.1067/evm.TU.LG18.356/evm.TU.LG18.357/evm.TU.LG18.289/evm.TU.LG18.275	15
ko05205	Proteoglycans in cancer	7/415	217/11658	0.658051	0.986317	0.976956	evm.TU.LG1.1103/evm.TU.LG1.1079/evm.TU.LG1.888/evm.TU.LG1.1056/evm.TU.LG18.359/evm.TU.LG18.360/evm.TU.LG18.273	7
ko00531	Glycosaminoglycan degradation	1/415	30/11658	0.663376	0.986317	0.976956	evm.TU.LG1.1164	1
ko04672	Intestinal immune network for IgA production	1/415	30/11658	0.663376	0.986317	0.976956	evm.TU.LG1.1069	1
ko04710	Circadian rhythm	1/415	30/11658	0.663376	0.986317	0.976956	evm.TU.LG1.1258	1
ko05016	Huntington disease	11/415	339/11658	0.666882	0.986317	0.976956	evm.TU.LG17.896/evm.TU.LG17.838/evm.TU.LG1.1050/evm.TU.LG1.1101/evm.TU.LG1.977/evm.TU.LG1.1076/evm.TU.LG1.1017/evm.TU.LG1.1075/evm.TU.LG1.1279/evm.TU.LG1.1110/evm.TU.LG10.700	11
ko05206	MicroRNAs in cancer	5/415	158/11658	0.667636	0.986317	0.976956	evm.TU.LG1.1076/evm.TU.LG1.1056/evm.TU.LG1.1075/evm.TU.LG18.267/evm.TU.LG18.268	5
ko03016	Transfer RNA biogenesis [BR:ko03016]	5/415	159/11658	0.673044	0.986317	0.976956	evm.TU.LG1.889/evm.TU.LG1.1120/evm.TU.LG1.895/evm.TU.LG18.370/evm.TU.LG10.717	5
ko04926	Relaxin signaling pathway	4/415	128/11658	0.673234	0.986317	0.976956	evm.TU.LG1.977/evm.TU.LG1.1103/evm.TU.LG1.888/evm.TU.LG1.1077	4
ko03022	Basal transcription factors	1/415	31/11658	0.67539	0.986317	0.976956	evm.TU.LG1.1213	1
ko05210	Colorectal cancer	3/415	97/11658	0.676473	0.986317	0.976956	evm.TU.LG17.855/evm.TU.LG1.888/evm.TU.LG18.273	3
ko04970	Salivary secretion	2/415	66/11658	0.686714	0.986317	0.976956	evm.TU.LG1.1103/evm.TU.LG1.1077	2
ko00190	Oxidative phosphorylation	4/415	131/11658	0.690801	0.986317	0.976956	evm.TU.LG17.838/evm.TU.LG1.1050/evm.TU.LG1.1101/evm.TU.LG10.700	4
ko00220	Arginine biosynthesis	1/415	33/11658	0.69815	0.986317	0.976956	evm.TU.LG17.901	1
ko00590	Arachidonic acid metabolism	1/415	33/11658	0.69815	0.986317	0.976956	evm.TU.LG17.810	1
ko00410	beta-Alanine metabolism	1/415	34/11658	0.708925	0.986317	0.976956	evm.TU.LG1.986	1
ko00640	Propanoate metabolism	1/415	34/11658	0.708925	0.986317	0.976956	evm.TU.LG1.986	1
ko04330	Notch signaling pathway	2/415	69/11658	0.710053	0.986317	0.976956	evm.TU.LG1.1076/evm.TU.LG1.1075	2
ko00270	Cysteine and methionine metabolism	2/415	70/11658	0.717503	0.986317	0.976956	evm.TU.LG1.907/evm.TU.LG1.1156	2
ko05134	Legionellosis	1/415	35/11658	0.719317	0.986317	0.976956	evm.TU.LG1.1102	1
ko04670	Leukocyte transendothelial migration	4/415	137/11658	0.723899	0.986317	0.976956	evm.TU.LG17.857/evm.TU.LG17.858/evm.TU.LG1.1069/evm.TU.LG10.696	4
ko05323	Rheumatoid arthritis	2/415	71/11658	0.724792	0.986317	0.976956	evm.TU.LG1.1069/evm.TU.LG1.1268	2
ko04928	Parathyroid hormone synthesis, secretion and action	2/415	72/11658	0.731922	0.986317	0.976956	evm.TU.LG1.1103/evm.TU.LG1.1077	2
ko04080	Neuroactive ligand-receptor interaction	6/415	203/11658	0.734406	0.986317	0.976956	evm.TU.LG1.1165/evm.TU.LG1.1111/evm.TU.LG1.1270/evm.TU.LG18.374/evm.TU.LG18.378/evm.TU.LG10.701	6
ko04742	Taste transduction	1/415	38/11658	0.748324	0.986317	0.976956	evm.TU.LG1.1103	1
ko04933	AGE-RAGE signaling pathway in diabetic complications	3/415	109/11658	0.750451	0.986317	0.976956	evm.TU.LG17.855/evm.TU.LG1.888/evm.TU.LG18.352	3
ko00561	Glycerolipid metabolism	2/415	75/11658	0.752375	0.986317	0.976956	evm.TU.LG17.809/evm.TU.LG1.1090	2
ko05410	Hypertrophic cardiomyopathy	3/415	110/11658	0.755957	0.986317	0.976956	evm.TU.LG1.1013/evm.TU.LG1.1014/evm.TU.LG10.696	3
ko00620	Pyruvate metabolism	1/415	39/11658	0.757313	0.986317	0.976956	evm.TU.LG1.907	1
ko00600	Sphingolipid metabolism	2/415	76/11658	0.758889	0.986317	0.976956	evm.TU.LG1.991/evm.TU.LG1.1090	2
ko05168	Herpes simplex virus 1 infection	5/415	177/11658	0.760319	0.986317	0.976956	evm.TU.LG17.896/evm.TU.LG1.1092/evm.TU.LG1.888/evm.TU.LG1.1143/evm.TU.LG10.679	5
ko04620	Toll-like receptor signaling pathway	2/415	77/11658	0.765253	0.986317	0.976956	evm.TU.LG1.977/evm.TU.LG1.888	2
ko04662	B cell receptor signaling pathway	2/415	77/11658	0.765253	0.986317	0.976956	evm.TU.LG1.925/evm.TU.LG1.888	2
ko04713	Circadian entrainment	2/415	77/11658	0.765253	0.986317	0.976956	evm.TU.LG1.1103/evm.TU.LG1.1077	2
ko00350	Tyrosine metabolism	1/415	40/11658	0.765981	0.986317	0.976956	evm.TU.LG18.353	1
ko04138	Autophagy - yeast	3/415	112/11658	0.766676	0.986317	0.976956	evm.TU.LG1.1103/evm.TU.LG1.920/evm.TU.LG1.919	3
ko00020	Citrate cycle (TCA cycle)	1/415	41/11658	0.77434	0.986317	0.976956	evm.TU.LG1.907	1
ko05031	Amphetamine addiction	2/415	79/11658	0.777547	0.986317	0.976956	evm.TU.LG1.925/evm.TU.LG1.1103	2
ko05165	Human papillomavirus infection	10/415	341/11658	0.778238	0.986317	0.976956	evm.TU.LG1.1103/evm.TU.LG1.1076/evm.TU.LG1.888/evm.TU.LG1.1143/evm.TU.LG1.1075/evm.TU.LG18.359/evm.TU.LG18.267/evm.TU.LG18.360/evm.TU.LG18.268/evm.TU.LG18.273	10
ko04725	Cholinergic synapse	3/415	116/11658	0.786964	0.986317	0.976956	evm.TU.LG1.1103/evm.TU.LG1.888/evm.TU.LG1.1077	3
ko00630	Glyoxylate and dicarboxylate metabolism	1/415	43/11658	0.790176	0.986317	0.976956	evm.TU.LG1.907	1
ko04630	JAK-STAT signaling pathway	3/415	117/11658	0.791802	0.986317	0.976956	evm.TU.LG1.1076/evm.TU.LG1.888/evm.TU.LG1.1075	3
ko05146	Amoebiasis	2/415	82/11658	0.794931	0.986317	0.976956	evm.TU.LG1.1103/evm.TU.LG18.289	2
ko00970	Aminoacyl-tRNA biosynthesis	1/415	44/11658	0.797673	0.986317	0.976956	evm.TU.LG10.717	1
ko04390	Hippo signaling pathway	4/415	153/11658	0.799147	0.986317	0.976956	evm.TU.LG17.855/evm.TU.LG18.359/evm.TU.LG18.360/evm.TU.LG10.716	4
ko00562	Inositol phosphate metabolism	3/415	119/11658	0.801205	0.986317	0.976956	evm.TU.LG1.1291/evm.TU.LG1.1293/evm.TU.LG1.1130	3
ko04071	Sphingolipid signaling pathway	3/415	119/11658	0.801205	0.986317	0.976956	evm.TU.LG17.896/evm.TU.LG1.991/evm.TU.LG1.888	3
ko04723	Retrograde endocannabinoid signaling	3/415	120/11658	0.805772	0.986317	0.976956	evm.TU.LG1.1101/evm.TU.LG1.1103/evm.TU.LG1.1077	3
ko05203	Viral carcinogenesis	4/415	155/11658	0.807278	0.986317	0.976956	evm.TU.LG17.896/evm.TU.LG1.1103/evm.TU.LG1.1076/evm.TU.LG1.1075	4
ko05030	Cocaine addiction	1/415	46/11658	0.811874	0.986317	0.976956	evm.TU.LG1.1103	1
ko04212	Longevity regulating pathway - worm	2/415	86/11658	0.816238	0.986317	0.976956	evm.TU.LG1.888/evm.TU.LG18.273	2
ko05418	Fluid shear stress and atherosclerosis	3/415	123/11658	0.818945	0.986317	0.976956	evm.TU.LG17.901/evm.TU.LG1.977/evm.TU.LG1.888	3
ko04660	T cell receptor signaling pathway	3/415	124/11658	0.823164	0.986317	0.976956	evm.TU.LG1.925/evm.TU.LG1.977/evm.TU.LG1.888	3
ko04151	PI3K-Akt signaling pathway	9/415	327/11658	0.828592	0.986317	0.976956	evm.TU.LG17.848/evm.TU.LG1.1043/evm.TU.LG1.976/evm.TU.LG1.888/evm.TU.LG1.1203/evm.TU.LG1.1143/evm.TU.LG1.1040/evm.TU.LG18.364/evm.TU.LG18.273	9
ko05222	Small cell lung cancer	2/415	90/11658	0.835546	0.986317	0.976956	evm.TU.LG17.896/evm.TU.LG1.888	2
ko04910	Insulin signaling pathway	4/415	163/11658	0.837159	0.986317	0.976956	evm.TU.LG1.1103/evm.TU.LG1.888/evm.TU.LG1.1143/evm.TU.LG18.273	4
ko04659	Th17 cell differentiation	2/415	91/11658	0.840078	0.986317	0.976956	evm.TU.LG17.855/evm.TU.LG1.925	2
ko04973	Carbohydrate digestion and absorption	1/415	51/11658	0.843178	0.986317	0.976956	evm.TU.LG1.888	1
ko04625	C-type lectin receptor signaling pathway	2/415	92/11658	0.844497	0.986317	0.976956	evm.TU.LG1.925/evm.TU.LG1.888	2
ko04911	Insulin secretion	2/415	92/11658	0.844497	0.986317	0.976956	evm.TU.LG1.1103/evm.TU.LG1.1077	2
ko00480	Glutathione metabolism	1/415	52/11658	0.848785	0.986317	0.976956	evm.TU.LG17.810	1
ko00510	N-Glycan biosynthesis	1/415	52/11658	0.848785	0.986317	0.976956	evm.TU.LG1.965	1
ko03050	Proteasome	1/415	52/11658	0.848785	0.986317	0.976956	evm.TU.LG1.1017	1
ko05220	Chronic myeloid leukemia	2/415	93/11658	0.848805	0.986317	0.976956	evm.TU.LG17.855/evm.TU.LG1.888	2
ko05034	Alcoholism	2/415	94/11658	0.853004	0.986317	0.976956	evm.TU.LG1.914/evm.TU.LG1.1103	2
ko04145	Phagosome	3/415	133/11658	0.857495	0.986317	0.976956	evm.TU.LG1.1110/evm.TU.LG18.362/evm.TU.LG18.363	3
ko04622	RIG-I-like receptor signaling pathway	1/415	54/11658	0.859406	0.986317	0.976956	evm.TU.LG17.896	1
ko05415	Diabetic cardiomyopathy	5/415	206/11658	0.862317	0.986317	0.976956	evm.TU.LG17.838/evm.TU.LG1.1050/evm.TU.LG1.1101/evm.TU.LG1.888/evm.TU.LG10.700	5
ko01003	Glycosyltransferases [BR:ko01003]	4/415	171/11658	0.863071	0.986317	0.976956	evm.TU.LG1.965/evm.TU.LG1.1238/evm.TU.LG1.1084/evm.TU.LG1.1239	4
ko00514	Other types of O-glycan biosynthesis	1/415	55/11658	0.864434	0.986317	0.976956	evm.TU.LG1.1084	1
ko04727	GABAergic synapse	2/415	99/11658	0.872448	0.986317	0.976956	evm.TU.LG1.1103/evm.TU.LG1.1077	2
ko04070	Phosphatidylinositol signaling system	3/415	138/11658	0.873934	0.986317	0.976956	evm.TU.LG1.1291/evm.TU.LG1.1293/evm.TU.LG1.1130	3
ko04726	Serotonergic synapse	1/415	57/11658	0.873959	0.986317	0.976956	evm.TU.LG1.1103	1
ko04022	cGMP-PKG signaling pathway	4/415	178/11658	0.882775	0.986317	0.976956	evm.TU.LG1.925/evm.TU.LG1.888/evm.TU.LG1.1077/evm.TU.LG18.332	4
ko04929	GnRH secretion	1/415	59/11658	0.882815	0.986317	0.976956	evm.TU.LG1.888	1
ko03460	Fanconi anemia pathway	1/415	61/11658	0.891051	0.986317	0.976956	evm.TU.LG1.1074	1
ko03018	RNA degradation	2/415	105/11658	0.892649	0.986317	0.976956	evm.TU.LG1.1133/evm.TU.LG10.726	2
ko05213	Endometrial cancer	1/415	63/11658	0.898709	0.986317	0.976956	evm.TU.LG1.888	1
ko04360	Axon guidance	5/415	222/11658	0.901068	0.986317	0.976956	evm.TU.LG17.828/evm.TU.LG17.852/evm.TU.LG17.829/evm.TU.LG1.1069/evm.TU.LG1.925	5
ko05169	Epstein-Barr virus infection	4/415	186/11658	0.902237	0.986317	0.976956	evm.TU.LG17.896/evm.TU.LG1.977/evm.TU.LG1.1017/evm.TU.LG1.888	4
ko04657	IL-17 signaling pathway	1/415	64/11658	0.902335	0.986317	0.976956	evm.TU.LG17.896	1
ko05223	Non-small cell lung cancer	1/415	64/11658	0.902335	0.986317	0.976956	evm.TU.LG1.888	1
ko04917	Prolactin signaling pathway	1/415	65/11658	0.905831	0.986317	0.976956	evm.TU.LG1.888	1
ko04658	Th1 and Th2 cell differentiation	1/415	67/11658	0.912452	0.986317	0.976956	evm.TU.LG1.925	1
ko00250	Alanine, aspartate and glutamate metabolism	1/415	68/11658	0.915587	0.986317	0.976956	evm.TU.LG17.901	1
ko04722	Neurotrophin signaling pathway	2/415	114/11658	0.917448	0.986317	0.976956	evm.TU.LG1.977/evm.TU.LG1.888	2
ko04650	Natural killer cell mediated cytotoxicity	1/415	73/11658	0.929658	0.986317	0.976956	evm.TU.LG1.925	1
ko03021	Transcription machinery [BR:ko03021]	6/415	276/11658	0.931859	0.986317	0.976956	evm.TU.LG17.879/evm.TU.LG17.806/evm.TU.LG17.881_evm.TU.LG17.882/evm.TU.LG17.880/evm.TU.LG1.1213/evm.TU.LG10.679	6
ko05017	Spinocerebellar ataxia	3/415	170/11658	0.944642	0.986317	0.976956	evm.TU.LG17.896/evm.TU.LG1.1017/evm.TU.LG1.888	3
ko04613	Neutrophil extracellular trap formation	1/415	82/11658	0.94935	0.986317	0.976956	evm.TU.LG1.888	1
ko01007	Amino acid related enzymes [BR:ko01007]	1/415	83/11658	0.951166	0.986317	0.976956	evm.TU.LG10.717	1
ko05214	Glioma	1/415	85/11658	0.954605	0.986317	0.976956	evm.TU.LG1.888	1
ko05160	Hepatitis C	2/415	135/11658	0.955987	0.986317	0.976956	evm.TU.LG17.896/evm.TU.LG1.888	2
ko00536	Glycosaminoglycan binding proteins [BR:ko00536]	4/415	220/11658	0.956663	0.986317	0.976956	evm.TU.LG1.1069/evm.TU.LG1.1043/evm.TU.LG1.1203/evm.TU.LG1.1040	4
ko04050	Cytokine receptors [BR:ko04050]	1/415	88/11658	0.959316	0.986317	0.976956	evm.TU.LG18.377	1
ko04391	Hippo signaling pathway - fly	1/415	88/11658	0.959316	0.986317	0.976956	evm.TU.LG10.716	1
ko04972	Pancreatic secretion	1/415	89/11658	0.960775	0.986317	0.976956	evm.TU.LG1.1077	1
ko04728	Dopaminergic synapse	2/415	144/11658	0.966582	0.986317	0.976956	evm.TU.LG1.1103/evm.TU.LG1.888	2
ko04090	CD molecules [BR:ko04090]	6/415	310/11658	0.967306	0.986317	0.976956	evm.TU.LG17.810/evm.TU.LG1.876/evm.TU.LG1.1092/evm.TU.LG1.1178/evm.TU.LG18.359/evm.TU.LG18.360	6
ko05145	Toxoplasmosis	1/415	94/11658	0.967324	0.986317	0.976956	evm.TU.LG1.888	1
ko05142	Chagas disease	1/415	103/11658	0.976486	0.986317	0.976956	evm.TU.LG1.888	1
ko03015	mRNA surveillance pathway	1/415	104/11658	0.977331	0.986317	0.976956	evm.TU.LG10.695	1
ko03010	Ribosome	1/415	107/11658	0.979687	0.986317	0.976956	evm.TU.LG10.720	1
ko05162	Measles	1/415	108/11658	0.980417	0.986317	0.976956	evm.TU.LG1.888	1
ko04510	Focal adhesion	3/415	208/11658	0.980552	0.986317	0.976956	evm.TU.LG1.888/evm.TU.LG18.364/evm.TU.LG10.696	3
ko01001	Protein kinases [BR:ko01001]	10/415	485/11658	0.980905	0.986317	0.976956	evm.TU.LG17.833/evm.TU.LG1.977/evm.TU.LG1.1103/evm.TU.LG1.976/evm.TU.LG1.888/evm.TU.LG1.1278/evm.TU.LG18.267/evm.TU.LG18.268/evm.TU.LG18.273/evm.TU.LG10.712	10
ko03041	Spliceosome [BR:ko03041]	7/415	377/11658	0.982736	0.986317	0.976956	evm.TU.LG17.900/evm.TU.LG17.822/evm.TU.LG17.837/evm.TU.LG1.1269/evm.TU.LG1.1152/evm.TU.LG10.723/evm.TU.LG10.721	7
ko04217	Necroptosis	1/415	112/11658	0.983084	0.986317	0.976956	evm.TU.LG17.896	1
ko03011	Ribosome [BR:ko03011]	1/415	132/11658	0.99187	0.99187	0.982456	evm.TU.LG10.720	1
